# Supplementary material for: Hepatic stellate cell stearoyl co-A desaturase activates leukotriene B4 receptor 2 - β-catenin cascade to promote liver tumorigenesis
Source: Nat Commun. 2023 May 8;14:2651. doi: 10.1038/s41467-023-38406-8 (PMC10167314; doi:10.1038/s41467-023-38406-8)
Supplement: Supplementary file 4 — Supplementary Data 1-4 [file 41467_2023_38406_MOESM4_ESM.xls]

## Sheet: Supplementary Data 1
Supplementary Data 1: RNA-seq data of Scd2f/f;CC vs Scd2f/f tumor adjacent liver (TAL).
Gene ID	Transcript ID	Gene status	Gene type	Chromosome	Start	Stop	Strand	Total reads	Maximum reads	P-value (cKO_liver vs. WT_liver)	FDR step up (cKO_liver vs. WT_liver)	Ratio (KO_liver vs. WT_liver)	Fold change (cKO_liver vs. WT_liver)	LSMean(KO_liver) (cKO_liver vs. WT_liver)	LSMean(WT_liver) (cKO_liver vs. WT_liver)
Map1a	ENSMUST00000110639.7	KNOWN	protein_coding	2	121295454	121309439	+	4.31E+00	8.73E-01	9.97E-03	1.00E+00	2.20E-01	-4.56E+00	1.31E-01	5.95E-01
Ccdc157	ENSMUST00000137060.1	KNOWN	protein_coding	11	4141123	4147666	-	4.59E+00	1.11E+00	9.97E-03	1.00E+00	4.05E+00	4.05E+00	5.33E-01	1.31E-01
Cryzl1	ENSMUST00000144472.7	KNOWN	protein_coding	16	91692161	91708874	-	3.02E+00	1.01E+00	9.97E-03	1.00E+00	6.67E+00	6.67E+00	7.55E-01	1.13E-01
Gm16061	ENSMUST00000122167.1	KNOWN	processed_pseudogene	5	135698163	135699020	-	8.56E+00	1.81E+00	9.88E-03	1.00E+00	2.76E+00	2.76E+00	1.35E+00	4.89E-01
Itgax	ENSMUST00000033053.7	KNOWN	protein_coding	7	128129547	128150658	+	1.59E+01	4.95E+00	9.87E-03	1.00E+00	3.05E-01	-3.28E+00	1.18E+00	3.87E+00
Coq9	ENSMUST00000161208.1	KNOWN	protein_coding	8	94853515	94854338	+	1.09E+01	1.90E+00	9.85E-03	1.00E+00	3.36E-01	-2.98E+00	6.00E-01	1.79E+00
Kctd20	ENSMUST00000150858.1	KNOWN	protein_coding	17	28952503	28967093	+	8.69E+00	1.95E+00	9.76E-03	1.00E+00	2.33E-01	-4.29E+00	2.78E-01	1.19E+00
Adamts10	ENSMUST00000173013.7	KNOWN	protein_coding	17	33528314	33553449	+	2.70E+00	1.19E+00	9.75E-03	1.00E+00	1.01E+01	1.01E+01	7.39E-01	7.31E-02
Fam20c	ENSMUST00000159176.7	KNOWN	protein_coding	5	138786500	138809160	+	1.30E+01	2.65E+00	9.74E-03	1.00E+00	2.47E+00	2.47E+00	2.07E+00	8.36E-01
Lins1	ENSMUST00000077967.12	KNOWN	protein_coding	7	66689958	66714745	+	4.91E+00	7.65E-01	9.74E-03	1.00E+00	2.88E+00	2.88E+00	7.01E-01	2.43E-01
Vps52	ENSMUST00000172558.7	KNOWN	protein_coding	17	33961111	33962822	+	1.99E+00	5.63E-01	9.72E-03	1.00E+00	1.59E-01	-6.28E+00	5.08E-02	3.19E-01
Cyp2c29	ENSMUST00000177087.1	KNOWN	protein_coding	19	39287074	39330714	+	4.07E+01	1.09E+01	9.64E-03	1.00E+00	3.79E+00	3.79E+00	6.14E+00	1.62E+00
Gga3	ENSMUST00000156173.7	KNOWN	protein_coding	11	115584255	115604052	-	6.17E+00	1.33E+00	9.63E-03	1.00E+00	2.72E-01	-3.68E+00	3.16E-01	1.16E+00
Fam172a	ENSMUST00000163257.7	KNOWN	protein_coding	13	77708690	78166239	+	2.54E+01	5.02E+00	9.62E-03	1.00E+00	3.03E+00	3.03E+00	4.45E+00	1.47E+00
Gm23547	ENSMUST00000158210.1	KNOWN	snoRNA	6	124715232	124715503	+	1.67E+01	4.59E+00	9.61E-03	1.00E+00	4.48E+00	4.48E+00	3.23E+00	7.21E-01
Neurl4	ENSMUST00000177476.7	KNOWN	protein_coding	11	69901816	69913516	+	5.37E+00	1.92E+00	9.53E-03	1.00E+00	7.34E+00	7.34E+00	1.14E+00	1.55E-01
Emp1	ENSMUST00000154270.7	KNOWN	protein_coding	6	135362931	135383174	+	1.95E+00	5.00E-01	9.50E-03	1.00E+00	2.02E-01	-4.95E+00	7.05E-02	3.49E-01
AI314180	ENSMUST00000142102.1	KNOWN	protein_coding	4	58832706	58834914	-	2.99E+00	8.53E-01	9.44E-03	1.00E+00	1.36E+01	1.36E+01	5.12E-01	3.77E-02
Tmc4	ENSMUST00000121743.1	KNOWN	protein_coding	7	3665791	3676794	-	2.99E+00	5.91E-01	9.42E-03	1.00E+00	2.36E-01	-4.24E+00	1.24E-01	5.27E-01
Dip2b	ENSMUST00000023768.12	KNOWN	protein_coding	15	100154396	100215667	+	8.14E+00	2.00E+00	9.38E-03	1.00E+00	3.98E+00	3.98E+00	1.73E+00	4.35E-01
Etnk2	ENSMUST00000129213.1	KNOWN	protein_coding	1	133365332	133380317	+	1.00E+02	2.39E+01	9.36E-03	1.00E+00	2.09E+00	2.09E+00	1.08E+01	5.19E+00
Dlgap1	ENSMUST00000133983.7	KNOWN	protein_coding	17	69969073	70821414	+	1.52E+00	5.92E-01	9.34E-03	1.00E+00	7.51E+00	7.51E+00	4.01E-01	5.34E-02
Atp8b2	ENSMUST00000069805.13	KNOWN	protein_coding	3	89939481	89960630	-	4.52E+00	1.02E+00	9.33E-04	1.00E+00	1.08E-01	-9.26E+00	7.31E-02	6.77E-01
Tfg	ENSMUST00000136394.7	KNOWN	protein_coding	16	56704449	56712977	-	6.05E+00	2.21E+00	9.33E-03	1.00E+00	1.09E+01	1.09E+01	9.84E-01	9.03E-02
Arl6	ENSMUST00000099646.9	KNOWN	protein_coding	16	59613328	59639392	-	3.02E+00	9.18E-01	9.27E-03	1.00E+00	1.57E-01	-6.36E+00	7.27E-02	4.62E-01
B3gnt9	ENSMUST00000136822.2	KNOWN	protein_coding	8	105252638	105255154	-	2.14E+00	5.49E-01	9.25E-03	1.00E+00	1.16E-01	-8.61E+00	5.08E-02	4.37E-01
4933431G14Rik	ENSMUST00000205571.1	KNOWN	antisense	6	72120213	72123198	-	1.65E+01	3.42E+00	9.17E-03	1.00E+00	2.78E+00	2.78E+00	2.70E+00	9.71E-01
Sh3yl1	ENSMUST00000128814.1	KNOWN	protein_coding	12	30912187	30960157	+	3.24E+00	9.13E-01	9.15E-03	1.00E+00	1.52E-01	-6.56E+00	7.79E-02	5.11E-01
Trp53bp1	ENSMUST00000124411.7	KNOWN	protein_coding	2	121208845	121221233	-	1.33E+00	5.66E-01	9.14E-03	1.00E+00	8.99E+00	8.99E+00	3.39E-01	3.77E-02
Ptbp2	ENSMUST00000197387.4	KNOWN	protein_coding	3	119720345	119726141	-	1.55E+00	4.20E-01	9.11E-03	1.00E+00	1.37E-01	-7.28E+00	4.49E-02	3.27E-01
Lrrc39	ENSMUST00000029573.7	KNOWN	protein_coding	3	116562978	116583135	+	7.19E+00	1.49E+00	9.10E-03	1.00E+00	3.07E-01	-3.25E+00	4.40E-01	1.43E+00
Gsk3a	ENSMUST00000206654.1	KNOWN	protein_coding	7	25229465	25231245	-	2.53E+00	6.21E-01	9.09E-03	1.00E+00	6.09E+00	6.09E+00	4.48E-01	7.35E-02
Sgms1	ENSMUST00000134415.1	KNOWN	protein_coding	19	32124147	32160224	-	6.12E+00	2.00E+00	9.06E-03	1.00E+00	2.57E-01	-3.89E+00	4.07E-01	1.58E+00
Lrrc14b	ENSMUST00000022064.4	KNOWN	protein_coding	13	74359578	74364006	-	1.57E+00	4.39E-01	8.99E-03	1.00E+00	1.11E-01	-9.04E+00	3.82E-02	3.46E-01
Syt11	ENSMUST00000090945.4	KNOWN	protein_coding	3	88744701	88772600	-	3.44E+00	8.67E-01	8.97E-03	1.00E+00	1.60E-01	-6.25E+00	1.32E-01	8.24E-01
Ndfip2	ENSMUST00000127286.7	KNOWN	protein_coding	14	105292681	105308804	+	2.06E+00	4.39E-01	8.94E-03	1.00E+00	2.20E-01	-4.54E+00	7.49E-02	3.40E-01
Otud4	ENSMUST00000173300.7	KNOWN	protein_coding	8	79651330	79659221	+	2.83E+00	7.37E-01	8.87E-03	1.00E+00	4.95E+00	4.95E+00	5.93E-01	1.20E-01
Pmf1	ENSMUST00000192365.1	KNOWN	protein_coding	3	88394379	88410266	-	2.96E+00	1.04E+00	8.86E-03	1.00E+00	1.34E+01	1.34E+01	5.05E-01	3.77E-02
Gprasp1	ENSMUST00000166554.1	KNOWN	protein_coding	X	135797588	135803467	+	1.87E+00	5.68E-01	8.85E-03	1.00E+00	7.37E+00	7.37E+00	4.06E-01	5.51E-02
H2-Q1	ENSMUST00000172994.1	KNOWN	protein_coding	17	35320405	35325100	+	1.39E+01	3.77E+00	8.78E-03	1.00E+00	3.48E-01	-2.88E+00	9.87E-01	2.84E+00
Nrg1	ENSMUST00000207470.1	KNOWN	protein_coding	8	31814551	32009110	-	4.55E+00	1.20E+00	8.69E-04	1.00E+00	1.53E-01	-6.54E+00	1.62E-01	1.06E+00
Abi3	ENSMUST00000131049.1	KNOWN	protein_coding	11	95831943	95842477	-	4.59E+00	1.55E+00	8.66E-03	1.00E+00	9.64E-02	-1.04E+01	1.13E-01	1.17E+00
Mbtd1	ENSMUST00000150237.7	KNOWN	protein_coding	11	93912414	93932782	+	1.48E+00	5.04E-01	8.65E-03	1.00E+00	5.60E+00	5.60E+00	3.81E-01	6.80E-02
Tnf	ENSMUST00000167924.1	KNOWN	protein_coding	17	35199507	35202005	-	1.50E+00	5.25E-01	8.64E-03	1.00E+00	6.13E+00	6.13E+00	3.04E-01	4.96E-02
Plat	ENSMUST00000033941.6	KNOWN	protein_coding	8	22757747	22782845	+	6.67E+00	1.78E+00	8.63E-03	1.00E+00	2.42E-01	-4.13E+00	3.03E-01	1.25E+00
Ssbp3	ENSMUST00000133827.7	KNOWN	protein_coding	4	107038202	107048520	+	6.89E+00	1.58E+00	8.63E-03	1.00E+00	2.30E-01	-4.36E+00	2.58E-01	1.13E+00
Cib3	ENSMUST00000211946.1	KNOWN	protein_coding	8	72204335	72212838	-	1.33E+01	4.19E+00	8.62E-03	1.00E+00	2.55E-01	-3.92E+00	3.95E-01	1.55E+00
Nphp3	ENSMUST00000194774.5	KNOWN	protein_coding	9	104002654	104043110	+	2.45E+00	6.47E-01	8.54E-03	1.00E+00	1.81E-01	-5.52E+00	6.40E-02	3.53E-01
Ddhd2	ENSMUST00000211009.1	KNOWN	protein_coding	8	25734273	25754414	-	1.02E+01	1.90E+00	8.50E-03	1.00E+00	2.88E+00	2.88E+00	1.73E+00	5.99E-01
Gpr155	ENSMUST00000112043.7	KNOWN	protein_coding	2	73342990	73386444	-	4.01E+00	2.13E+00	8.49E-03	1.00E+00	1.13E+01	1.13E+01	1.02E+00	8.98E-02
Plekhg1	ENSMUST00000137111.1	KNOWN	protein_coding	10	3740665	3938578	+	1.95E+00	4.41E-01	8.49E-03	1.00E+00	5.12E+00	5.12E+00	2.87E-01	5.61E-02
Fbxl3	ENSMUST00000132004.7	KNOWN	protein_coding	14	103081684	103098976	-	1.48E+01	5.15E+00	8.45E-03	1.00E+00	2.28E-01	-4.39E+00	8.32E-01	3.65E+00
Nlrp1b	ENSMUST00000136493.7	KNOWN	protein_coding	11	71153102	71230734	-	1.66E+00	5.28E-01	8.45E-03	1.00E+00	1.77E-01	-5.64E+00	7.44E-02	4.20E-01
Yy1	ENSMUST00000126912.1	KNOWN	protein_coding	12	108806239	108815565	+	4.52E+00	3.36E+00	8.43E-03	1.00E+00	4.97E-02	-2.01E+01	6.66E-02	1.34E+00
Inadl	ENSMUST00000107029.7	KNOWN	protein_coding	4	98450570	98718359	+	7.42E+00	1.86E+00	8.31E-03	1.00E+00	5.14E+00	5.14E+00	9.99E-01	1.94E-01
Zscan21	ENSMUST00000110959.1	KNOWN	protein_coding	5	138117041	138134217	+	8.12E+00	1.65E+00	8.29E-03	1.00E+00	3.09E+00	3.09E+00	1.30E+00	4.20E-01
Trp53inp1	ENSMUST00000132693.1	KNOWN	protein_coding	4	11156444	11166401	+	2.01E+01	6.13E+00	8.27E-04	1.00E+00	4.18E+00	4.18E+00	4.47E+00	1.07E+00
Plac9b	ENSMUST00000100809.10	KNOWN	protein_coding	14	26167788	26170284	-	7.36E+00	2.12E+00	8.25E-03	1.00E+00	2.69E-01	-3.72E+00	3.72E-01	1.38E+00
Atg9a	ENSMUST00000189665.6	KNOWN	protein_coding	1	75180865	75191924	-	1.03E+01	2.85E+00	8.17E-03	1.00E+00	3.56E+00	3.56E+00	1.85E+00	5.18E-01
Svep1	ENSMUST00000042850.8	KNOWN	protein_coding	4	58042442	58206597	-	1.54E+01	4.16E+00	8.16E-03	1.00E+00	3.67E-01	-2.72E+00	1.08E+00	2.93E+00
Bcor	ENSMUST00000043441.12	KNOWN	protein_coding	X	12036743	12160356	-	2.19E+01	5.56E+00	8.16E-03	1.00E+00	2.90E+00	2.90E+00	3.74E+00	1.29E+00
Ap2m1	ENSMUST00000135420.1	KNOWN	protein_coding	16	20540973	20541675	+	2.22E+00	5.23E-01	8.16E-03	1.00E+00	5.71E+00	5.71E+00	3.10E-01	5.44E-02
Enho	ENSMUST00000127306.1	KNOWN	protein_coding	4	41638144	41640325	-	6.79E+01	1.31E+01	8.05E-04	1.00E+00	2.76E+00	2.76E+00	8.12E+00	2.95E+00
Sec61a1	ENSMUST00000130918.7	KNOWN	protein_coding	6	88513811	88518774	-	1.70E+00	5.59E-01	8.05E-03	1.00E+00	7.61E+00	7.61E+00	2.87E-01	3.77E-02
Mccc1	ENSMUST00000200552.1	KNOWN	protein_coding	3	35959839	35961110	-	6.01E+00	2.48E+00	8.04E-03	1.00E+00	1.49E-01	-6.70E+00	1.87E-01	1.25E+00
Scara3	ENSMUST00000042046.3	KNOWN	protein_coding	14	65919395	65953745	-	2.07E+01	5.15E+00	8.02E-04	1.00E+00	2.38E-01	-4.21E+00	1.01E+00	4.23E+00
Lgals3	ENSMUST00000150290.7	KNOWN	protein_coding	14	47373899	47385800	+	4.04E+01	1.26E+01	8.02E-03	1.00E+00	4.35E-01	-2.30E+00	3.77E+00	8.67E+00
Tatdn3	ENSMUST00000110891.7	KNOWN	protein_coding	1	191045842	191062905	-	2.20E+00	6.62E-01	8.01E-03	1.00E+00	7.62E+00	7.62E+00	3.59E-01	4.71E-02
Spp1	ENSMUST00000031243.14	KNOWN	protein_coding	5	104435118	104441051	+	2.89E+02	8.16E+01	7.98E-03	1.00E+00	3.40E-01	-2.94E+00	1.34E+01	3.94E+01
Treh	ENSMUST00000139389.7	KNOWN	protein_coding	9	44673235	44686305	+	1.72E+00	4.31E-01	7.90E-03	1.00E+00	1.37E-01	-7.32E+00	4.54E-02	3.33E-01
Abcb8	ENSMUST00000115077.7	KNOWN	protein_coding	5	24393676	24410055	+	2.41E+01	3.59E+00	7.89E-03	1.00E+00	2.23E+00	2.23E+00	3.33E+00	1.49E+00
Crip2	ENSMUST00000197396.4	KNOWN	protein_coding	12	113143335	113144970	+	3.01E+00	9.10E-01	7.86E-03	1.00E+00	1.64E-01	-6.09E+00	1.26E-01	7.70E-01
Fam21	ENSMUST00000203980.1	KNOWN	protein_coding	6	116256556	116258968	+	1.36E+00	7.51E-01	7.83E-03	1.00E+00	9.67E+00	9.67E+00	3.66E-01	3.78E-02
Nipsnap3b	ENSMUST00000132678.1	KNOWN	protein_coding	4	53020976	53021506	+	1.16E+01	3.51E+00	7.80E-03	1.00E+00	2.48E-01	-4.03E+00	7.03E-01	2.84E+00
Syk	ENSMUST00000120135.7	KNOWN	protein_coding	13	52583173	52648793	+	2.61E+01	7.72E+00	7.77E-03	1.00E+00	4.51E-01	-2.22E+00	2.41E+00	5.34E+00
Blnk	ENSMUST00000117695.7	KNOWN	protein_coding	19	40928927	40994149	-	7.39E+00	1.35E+00	7.76E-04	1.00E+00	2.06E-01	-4.85E+00	2.23E-01	1.08E+00
Rsrp1	ENSMUST00000078084.6	KNOWN	protein_coding	4	134923592	134927672	+	1.66E+02	3.14E+01	7.75E-03	1.00E+00	2.08E+00	2.08E+00	2.35E+01	1.13E+01
Tdg	ENSMUST00000176195.7	KNOWN	protein_coding	10	82641440	82648880	+	4.70E+00	1.54E+00	7.75E-03	1.00E+00	7.64E+00	7.64E+00	1.01E+00	1.33E-01
Gne	ENSMUST00000172514.7	KNOWN	protein_coding	4	44059700	44084168	-	6.73E+00	1.83E+00	7.64E-03	1.00E+00	1.55E-01	-6.46E+00	2.32E-01	1.50E+00
Tti2	ENSMUST00000098842.2	KNOWN	protein_coding	8	31150316	31164703	+	2.70E+00	1.03E+00	7.63E-03	1.00E+00	7.23E+00	7.23E+00	7.00E-01	9.68E-02
A630033H20Rik	ENSMUST00000180182.1	KNOWN	protein_coding	X	107149454	107173662	+	1.96E+00	5.31E-01	7.61E-03	1.00E+00	5.05E+00	5.05E+00	4.14E-01	8.19E-02
AU040320	ENSMUST00000102607.9	KNOWN	protein_coding	4	126753770	126870071	+	1.84E+00	6.37E-01	7.60E-03	1.00E+00	1.11E-01	-8.98E+00	4.40E-02	3.95E-01
Tsc22d3	ENSMUST00000133023.1	KNOWN	protein_coding	X	140539537	140543102	-	2.06E+01	3.85E+00	7.57E-04	1.00E+00	4.26E+00	4.26E+00	3.15E+00	7.39E-01
Olfml3	ENSMUST00000154145.1	KNOWN	protein_coding	3	103733700	103737969	-	1.76E+01	3.64E+00	7.52E-03	1.00E+00	4.15E-01	-2.41E+00	1.33E+00	3.20E+00
Dpm1	ENSMUST00000142482.7	KNOWN	protein_coding	2	168217617	168230231	-	1.99E+01	6.86E+00	7.51E-03	1.00E+00	2.29E-01	-4.36E+00	8.62E-01	3.76E+00
Vps50	ENSMUST00000164052.4	KNOWN	protein_coding	6	3498422	3603316	+	4.77E+00	1.02E+00	7.31E-03	1.00E+00	2.20E-01	-4.54E+00	1.88E-01	8.52E-01
Gm27216	ENSMUST00000184080.1	KNOWN	lincRNA	9	83240508	83254488	-	2.10E+00	4.27E-01	7.29E-03	1.00E+00	5.45E+00	5.45E+00	2.98E-01	5.47E-02
Limk1	ENSMUST00000111233.7	KNOWN	protein_coding	5	134656040	134678249	-	2.86E+00	1.10E+00	7.26E-03	1.00E+00	9.80E+00	9.80E+00	6.33E-01	6.46E-02
Epb41l4b	ENSMUST00000150665.1	KNOWN	protein_coding	4	57063030	57070560	-	3.42E+00	1.09E+00	7.25E-03	1.00E+00	1.52E-01	-6.57E+00	9.51E-02	6.25E-01
Trnau1ap	ENSMUST00000150959.7	KNOWN	protein_coding	4	132311849	132329495	-	3.14E+00	1.36E+00	7.23E-03	1.00E+00	7.59E+00	7.59E+00	8.16E-01	1.08E-01
Ccdc80	ENSMUST00000099498.8	KNOWN	protein_coding	16	45093612	45127666	+	4.96E+01	1.36E+01	7.21E-03	1.00E+00	3.28E-01	-3.05E+00	3.26E+00	9.95E+00
Ddrgk1	ENSMUST00000134044.7	KNOWN	protein_coding	2	130654291	130661742	-	2.59E+00	1.94E+00	7.17E-03	1.00E+00	4.91E-02	-2.04E+01	3.83E-02	7.79E-01
Frzb	ENSMUST00000028389.3	KNOWN	protein_coding	2	80411970	80447626	-	9.63E+00	2.62E+00	7.14E-03	1.00E+00	3.67E-01	-2.73E+00	6.75E-01	1.84E+00
Psme2	ENSMUST00000159297.1	KNOWN	protein_coding	14	55589998	55590896	-	1.44E+00	5.46E-01	7.11E-03	1.00E+00	9.04E+00	9.04E+00	3.41E-01	3.77E-02
Ndufa4	ENSMUST00000203801.1	KNOWN	protein_coding	6	11900373	11907430	-	3.91E+00	7.25E-01	7.06E-03	1.00E+00	3.93E+00	3.93E+00	6.21E-01	1.58E-01
Cdc42ep4	ENSMUST00000131488.1	KNOWN	protein_coding	11	113728983	113739323	-	1.71E+00	4.49E-01	7.01E-03	1.00E+00	1.11E-01	-9.04E+00	3.84E-02	3.47E-01
Unc13b	ENSMUST00000079978.12	KNOWN	protein_coding	4	43058969	43264872	+	3.32E+01	8.08E+00	6.96E-03	1.00E+00	2.59E-01	-3.86E+00	1.02E+00	3.95E+00
Rtn4	ENSMUST00000102842.9	KNOWN	protein_coding	11	29692947	29742917	+	6.44E+01	1.72E+01	6.89E-03	1.00E+00	4.01E-01	-2.49E+00	4.69E+00	1.17E+01
Slc37a2	ENSMUST00000115068.8	KNOWN	protein_coding	9	37229149	37255739	-	5.36E+00	1.56E+00	6.85E-03	1.00E+00	2.74E-01	-3.65E+00	3.24E-01	1.18E+00
Fis1	ENSMUST00000152658.1	KNOWN	protein_coding	5	136962845	136966012	+	8.35E+00	1.32E+00	6.82E-03	1.00E+00	2.82E+00	2.82E+00	1.24E+00	4.39E-01
Nabp1	ENSMUST00000186003.6	KNOWN	protein_coding	1	51466007	51478068	-	2.48E+01	5.25E+00	6.81E-03	1.00E+00	3.30E-01	-3.03E+00	1.09E+00	3.31E+00
Scube1	ENSMUST00000016907.7	KNOWN	protein_coding	15	83606506	83725022	-	2.49E+00	1.26E+00	6.80E-03	1.00E+00	8.93E-02	-1.12E+01	6.04E-02	6.76E-01
Lama2	ENSMUST00000092639.11	KNOWN	protein_coding	10	26981285	27616844	-	3.03E+01	5.74E+00	6.75E-03	1.00E+00	4.89E-01	-2.05E+00	2.35E+00	4.81E+00
Nme6	ENSMUST00000198201.4	KNOWN	protein_coding	9	109832787	109842957	+	9.90E+00	3.58E+00	6.71E-03	1.00E+00	9.37E-02	-1.07E+01	9.12E-02	9.73E-01
Zfp607a	ENSMUST00000053722.8	KNOWN	protein_coding	7	27862557	27879568	+	3.20E+00	8.10E-01	6.71E-03	1.00E+00	9.63E+00	9.63E+00	4.87E-01	5.06E-02
Gabrb3	ENSMUST00000196198.4	KNOWN	protein_coding	7	57590518	57827635	+	3.55E+00	1.85E+00	6.69E-03	1.00E+00	7.10E+00	7.10E+00	9.99E-01	1.41E-01
Ltbp3	ENSMUST00000081496.5	KNOWN	protein_coding	19	5740904	5758533	+	1.68E+01	3.54E+00	6.64E-03	1.00E+00	4.04E-01	-2.48E+00	1.14E+00	2.83E+00
Tek	ENSMUST00000071168.5	KNOWN	protein_coding	4	94739518	94874683	+	2.19E+01	4.67E+00	6.60E-03	1.00E+00	4.54E-01	-2.20E+00	1.81E+00	3.99E+00
Dtnb	ENSMUST00000173199.7	KNOWN	protein_coding	12	3572381	3781797	+	3.08E+00	8.66E-01	6.50E-04	1.00E+00	1.41E+01	1.41E+01	6.12E-01	4.35E-02
Pus7	ENSMUST00000119946.7	KNOWN	protein_coding	5	23740648	23783712	-	3.06E+01	6.57E+00	6.50E-03	1.00E+00	2.62E+00	2.62E+00	3.92E+00	1.50E+00
Gm4956	ENSMUST00000178869.7	KNOWN	transcribed_unprocessed_pseudogene	1	21285608	21298128	-	2.91E+00	7.57E-01	6.48E-03	1.00E+00	6.02E+00	6.02E+00	4.26E-01	7.08E-02
Dync2h1	ENSMUST00000139115.1	KNOWN	protein_coding	9	7149475	7176966	-	2.20E+00	5.96E-01	6.43E-03	1.00E+00	5.04E+00	5.04E+00	1.93E-01	3.83E-02
Scube3	ENSMUST00000043503.9	KNOWN	protein_coding	17	28142316	28174853	+	2.62E+00	7.88E-01	6.39E-03	1.00E+00	1.80E-01	-5.55E+00	9.85E-02	5.47E-01
Mmp13	ENSMUST00000015394.8	KNOWN	protein_coding	9	7272514	7283334	+	7.61E+00	2.65E+00	6.33E-03	1.00E+00	2.20E-01	-4.54E+00	4.39E-01	1.99E+00
Lgals9	ENSMUST00000073001.4	KNOWN	protein_coding	11	78963395	78984832	-	6.47E+00	2.56E+00	6.32E-03	1.00E+00	2.49E+01	2.49E+01	1.22E+00	4.89E-02
Lpin2	ENSMUST00000149973.1	KNOWN	protein_coding	17	71183723	71222509	+	7.42E+00	1.83E+00	6.22E-03	1.00E+00	3.40E+00	3.40E+00	1.44E+00	4.25E-01
Tmem59	ENSMUST00000154007.7	KNOWN	protein_coding	4	107178726	107200507	+	2.77E+01	9.02E+00	6.17E-03	1.00E+00	1.43E+01	1.43E+01	8.00E+00	5.58E-01
Asph	ENSMUST00000108337.7	KNOWN	protein_coding	4	9575267	9669163	-	3.19E+01	5.64E+00	6.16E-03	1.00E+00	3.88E-01	-2.58E+00	2.01E+00	5.19E+00
Zdhhc13	ENSMUST00000125280.7	KNOWN	protein_coding	7	48789026	48824718	+	2.42E+00	8.60E-01	6.08E-03	1.00E+00	7.14E+00	7.14E+00	6.39E-01	8.95E-02
Cx3cl1	ENSMUST00000034230.6	KNOWN	protein_coding	8	94772009	94782428	+	5.30E+00	1.59E+00	6.07E-03	1.00E+00	2.55E-01	-3.92E+00	2.73E-01	1.07E+00
Arl4d	ENSMUST00000039388.2	KNOWN	protein_coding	11	101665541	101667833	+	7.59E+01	1.76E+01	6.07E-03	1.00E+00	2.63E+00	2.63E+00	1.31E+01	4.97E+00
Idh2	ENSMUST00000134328.7	KNOWN	protein_coding	7	80094850	80115333	-	1.14E+01	2.27E+00	6.01E-03	1.00E+00	3.77E-01	-2.65E+00	8.08E-01	2.14E+00
Uap1l1	ENSMUST00000102925.3	KNOWN	protein_coding	2	25359889	25365683	-	3.44E+01	8.08E+00	5.95E-03	1.00E+00	4.43E-01	-2.26E+00	2.86E+00	6.47E+00
Havcr2	ENSMUST00000020668.14	KNOWN	protein_coding	11	46454935	46481256	+	2.27E+00	8.71E-01	5.91E-03	1.00E+00	1.61E-01	-6.22E+00	9.81E-02	6.10E-01
Rrp8	ENSMUST00000154852.7	KNOWN	protein_coding	7	105733006	105733947	-	1.18E+00	4.83E-01	5.86E-03	1.00E+00	7.67E+00	7.67E+00	3.01E-01	3.92E-02
Htra3	ENSMUST00000087629.9	KNOWN	protein_coding	5	35652023	35679783	-	6.73E+00	1.32E+00	5.84E-03	1.00E+00	2.32E-01	-4.31E+00	2.43E-01	1.05E+00
Slc4a1ap	ENSMUST00000114533.8	KNOWN	protein_coding	5	31526995	31554038	+	3.69E+01	7.81E+00	5.82E-03	1.00E+00	4.39E-01	-2.28E+00	2.16E+00	4.91E+00
Ptpn1	ENSMUST00000151705.7	KNOWN	protein_coding	2	167932372	167967786	+	3.59E+00	1.84E+00	5.77E-03	1.00E+00	7.26E-02	-1.38E+01	5.84E-02	8.05E-01
Fam83a	ENSMUST00000160942.7	KNOWN	protein_coding	15	57985419	58011010	+	9.48E+00	2.80E+00	5.76E-04	1.00E+00	1.24E-01	-8.05E+00	2.98E-01	2.40E+00
Serbp1	ENSMUST00000203402.1	KNOWN	protein_coding	6	67267079	67272241	+	1.49E+00	5.46E-01	5.75E-03	1.00E+00	1.07E-01	-9.38E+00	3.83E-02	3.59E-01
Zfp938	ENSMUST00000041264.14	KNOWN	protein_coding	10	82224850	82241274	-	3.95E+00	1.16E+00	5.66E-05	9.28E-01	1.78E+01	1.78E+01	8.90E-01	5.01E-02
Pfkfb1	ENSMUST00000080884.10	KNOWN	protein_coding	X	150589921	150643879	+	2.15E+01	3.22E+00	5.64E-03	1.00E+00	2.04E+00	2.04E+00	2.74E+00	1.34E+00
Scly	ENSMUST00000147523.7	KNOWN	protein_coding	1	91298407	91308816	+	6.69E+00	2.07E+00	5.59E-03	1.00E+00	9.36E+00	9.36E+00	1.52E+00	1.63E-01
Trim28	ENSMUST00000128951.8	KNOWN	protein_coding	7	13027942	13029600	+	2.31E+00	4.60E-01	5.57E-04	1.00E+00	1.02E-01	-9.78E+00	3.86E-02	3.77E-01
Hes1	ENSMUST00000023171.7	KNOWN	protein_coding	16	30065340	30067797	+	4.95E+01	1.26E+01	5.57E-03	1.00E+00	3.89E-01	-2.57E+00	3.83E+00	9.84E+00
Cul5	ENSMUST00000141803.1	KNOWN	protein_coding	9	53616600	53622035	-	1.88E+00	7.76E-01	5.56E-03	1.00E+00	9.25E+00	9.25E+00	4.45E-01	4.81E-02
Hmgcr	ENSMUST00000169196.7	KNOWN	protein_coding	13	96660149	96670824	-	5.19E+00	1.71E+00	5.48E-03	1.00E+00	4.95E+00	4.95E+00	3.36E-01	6.78E-02
Slc46a1	ENSMUST00000146431.2	KNOWN	protein_coding	11	78465750	78471623	+	1.31E+01	3.11E+00	5.45E-03	1.00E+00	3.03E-01	-3.30E+00	7.00E-01	2.31E+00
Col1a1	ENSMUST00000001547.7	KNOWN	protein_coding	11	94936224	94953043	+	9.41E+01	3.94E+01	5.45E-03	1.00E+00	2.33E-01	-4.29E+00	4.93E+00	2.12E+01
Sgce	ENSMUST00000126151.7	KNOWN	protein_coding	6	4674354	4747158	-	1.16E+01	2.37E+00	5.32E-03	1.00E+00	1.90E-01	-5.26E+00	4.18E-01	2.20E+00
Crem	ENSMUST00000140912.7	KNOWN	protein_coding	18	3266963	3337514	-	2.02E+01	4.86E+00	5.27E-03	1.00E+00	2.59E+00	2.59E+00	4.21E+00	1.63E+00
Ptpru	ENSMUST00000105987.8	KNOWN	protein_coding	4	131768457	131838289	-	2.32E+00	7.60E-01	5.23E-03	1.00E+00	1.31E+01	1.31E+01	5.00E-01	3.81E-02
Ltbp1	ENSMUST00000112516.7	KNOWN	protein_coding	17	75178810	75391337	+	5.79E+00	2.20E+00	5.22E-03	1.00E+00	1.60E-01	-6.24E+00	2.21E-01	1.38E+00
Rrp9	ENSMUST00000125630.7	KNOWN	protein_coding	9	106477318	106485417	+	2.80E+00	7.70E-01	5.21E-03	1.00E+00	8.07E-02	-1.24E+01	4.33E-02	5.36E-01
Tmem53	ENSMUST00000106433.1	KNOWN	protein_coding	4	117252340	117268581	+	4.93E+00	1.61E+00	5.20E-03	1.00E+00	1.30E-01	-7.70E+00	1.32E-01	1.02E+00
Acpp	ENSMUST00000062723.12	KNOWN	protein_coding	9	104288316	104337729	-	2.21E+01	4.31E+00	5.19E-03	1.00E+00	2.75E+00	2.75E+00	3.19E+00	1.16E+00
Cd24a	ENSMUST00000058714.8	KNOWN	protein_coding	10	43579169	43584263	+	1.84E+01	6.74E+00	5.17E-03	1.00E+00	2.51E-01	-3.98E+00	9.02E-01	3.59E+00
Mfsd10	ENSMUST00000114331.9	KNOWN	protein_coding	5	34633646	34637213	-	4.82E+00	1.15E+00	5.17E-03	1.00E+00	1.90E-01	-5.27E+00	1.69E-01	8.88E-01
Prok1	ENSMUST00000197758.4	KNOWN	protein_coding	3	107232797	107238653	-	8.95E+00	1.72E+00	5.17E-03	1.00E+00	3.37E+00	3.37E+00	1.38E+00	4.09E-01
Cyp1b1	ENSMUST00000024894.1	KNOWN	protein_coding	17	79706953	79715042	-	8.41E+00	2.22E+00	5.15E-03	1.00E+00	2.22E-01	-4.51E+00	3.63E-01	1.64E+00
Gtf2ird1	ENSMUST00000202321.3	KNOWN	protein_coding	5	134360238	134385072	-	2.32E+00	7.25E-01	5.14E-03	1.00E+00	1.59E-01	-6.29E+00	9.67E-02	6.09E-01
Tle1	ENSMUST00000132550.7	KNOWN	protein_coding	4	72117810	72199093	-	2.49E+01	6.32E+00	5.13E-03	1.00E+00	3.10E+00	3.10E+00	4.22E+00	1.36E+00
Pou6f1	ENSMUST00000176140.7	KNOWN	protein_coding	15	100575318	100591935	-	4.98E+00	1.45E+00	5.12E-03	1.00E+00	5.86E+00	5.86E+00	1.20E+00	2.04E-01
Gne	ENSMUST00000030201.13	KNOWN	protein_coding	4	44034075	44084178	-	7.01E+01	1.64E+01	5.06E-03	1.00E+00	3.55E-01	-2.82E+00	3.66E+00	1.03E+01
Ift80	ENSMUST00000154741.7	KNOWN	protein_coding	3	68963635	69004478	-	1.50E+00	4.75E-01	5.06E-03	1.00E+00	1.26E-01	-7.93E+00	4.43E-02	3.51E-01
Fmnl2	ENSMUST00000127122.7	KNOWN	protein_coding	2	53114115	53133805	+	1.42E+01	3.00E+00	5.02E-03	1.00E+00	3.18E+00	3.18E+00	1.99E+00	6.26E-01
Gck	ENSMUST00000109822.7	KNOWN	protein_coding	11	5900820	5915125	-	9.26E+01	2.11E+01	4.99E-02	1.00E+00	4.83E-01	-2.07E+00	7.62E+00	1.58E+01
Gm44911	ENSMUST00000208436.1	KNOWN	processed_pseudogene	8	7040157	7041219	+	1.78E+00	5.43E-01	4.99E-02	1.00E+00	3.21E+00	3.21E+00	3.93E-01	1.22E-01
Gria3	ENSMUST00000148212.1	KNOWN	protein_coding	X	41401482	41613555	+	1.47E+00	5.99E-01	4.99E-02	1.00E+00	4.70E+00	4.70E+00	3.08E-01	6.56E-02
Anxa1	ENSMUST00000025561.7	KNOWN	protein_coding	19	20373428	20390945	-	2.28E+01	4.55E+00	4.98E-03	1.00E+00	4.45E-01	-2.25E+00	1.53E+00	3.44E+00
Zfp758	ENSMUST00000072477.10	KNOWN	protein_coding	17	22361455	22376257	+	5.41E+00	1.53E+00	4.97E-02	1.00E+00	2.37E-01	-4.22E+00	2.77E-01	1.17E+00
Pdgfrb	ENSMUST00000025522.10	KNOWN	protein_coding	18	61045150	61085062	+	5.71E+01	1.04E+01	4.96E-03	1.00E+00	4.50E-01	-2.22E+00	4.12E+00	9.16E+00
Ints1	ENSMUST00000196379.4	KNOWN	protein_coding	5	139767098	139775675	-	5.37E+00	1.43E+00	4.96E-02	1.00E+00	3.87E-01	-2.58E+00	4.38E-01	1.13E+00
Edem1	ENSMUST00000204524.1	KNOWN	protein_coding	6	108848632	108851643	+	4.23E+00	1.00E+00	4.96E-02	1.00E+00	2.74E+00	2.74E+00	7.58E-01	2.77E-01
Dock2	ENSMUST00000154178.1	KNOWN	protein_coding	11	34437312	34783884	-	3.35E+00	9.87E-01	4.96E-02	1.00E+00	3.23E+00	3.23E+00	7.45E-01	2.31E-01
Paox	ENSMUST00000209908.1	KNOWN	protein_coding	7	140115811	140131714	+	2.49E+00	5.86E-01	4.95E-02	1.00E+00	3.90E+00	3.90E+00	4.44E-01	1.14E-01
Tpm1	ENSMUST00000131279.1	KNOWN	protein_coding	9	67033778	67049192	-	2.17E+00	7.76E-01	4.94E-03	1.00E+00	1.24E-01	-8.03E+00	3.82E-02	3.07E-01
Shc2	ENSMUST00000020564.5	KNOWN	protein_coding	10	79618652	79637919	-	2.69E+00	1.70E+00	4.94E-02	1.00E+00	6.58E-02	-1.52E+01	4.97E-02	7.56E-01
Ccna2	ENSMUST00000156575.1	KNOWN	protein_coding	3	36565635	36566846	-	1.63E+00	4.44E-01	4.94E-02	1.00E+00	2.94E-01	-3.40E+00	9.43E-02	3.21E-01
Ggcx	ENSMUST00000207012.1	KNOWN	protein_coding	6	72417855	72430243	+	2.43E+00	6.81E-01	4.94E-02	1.00E+00	2.66E+00	2.66E+00	5.39E-01	2.03E-01
Setd4	ENSMUST00000123756.7	KNOWN	protein_coding	16	93583457	93603792	-	5.24E+00	1.22E+00	4.94E-02	1.00E+00	2.77E+00	2.77E+00	6.80E-01	2.46E-01
Chek2	ENSMUST00000199937.4	KNOWN	protein_coding	5	110839983	110874134	+	2.75E+00	1.26E+00	4.93E-02	1.00E+00	7.24E+00	7.24E+00	3.05E-01	4.22E-02
Gm9726	ENSMUST00000180321.1	KNOWN	protein_coding	12	93927004	93929103	-	1.17E+01	2.89E+00	4.92E-02	1.00E+00	4.72E-01	-2.12E+00	5.07E-01	1.07E+00
Zfp579	ENSMUST00000108572.1	KNOWN	protein_coding	7	4992854	4996102	-	2.48E+00	6.22E-01	4.92E-02	1.00E+00	2.20E-01	-4.55E+00	8.97E-02	4.08E-01
Arfip2	ENSMUST00000084782.9	KNOWN	protein_coding	7	105635119	105640352	-	1.11E+00	4.43E-01	4.92E-02	1.00E+00	1.89E-01	-5.28E+00	4.61E-02	2.44E-01
Fyttd1	ENSMUST00000171325.7	KNOWN	protein_coding	16	32877784	32908964	+	7.29E+00	1.29E+00	4.92E-02	1.00E+00	2.07E+00	2.07E+00	1.12E+00	5.43E-01
Bcar3	ENSMUST00000199344.1	KNOWN	protein_coding	3	122512222	122523211	+	1.84E+00	5.63E-01	4.92E-02	1.00E+00	3.60E+00	3.60E+00	3.91E-01	1.09E-01
Phip	ENSMUST00000186089.6	KNOWN	protein_coding	9	82900656	82932576	-	3.29E+00	1.64E+00	4.91E-02	1.00E+00	6.48E-02	-1.54E+01	4.48E-02	6.92E-01
Lgi2	ENSMUST00000199942.4	KNOWN	protein_coding	5	52533517	52566304	-	2.79E+00	5.28E-01	4.90E-02	1.00E+00	3.75E-01	-2.66E+00	1.67E-01	4.45E-01
Papln	ENSMUST00000121733.7	KNOWN	protein_coding	12	83763634	83792383	+	5.10E+00	1.84E+00	4.90E-02	1.00E+00	2.08E-01	-4.81E+00	2.02E-01	9.71E-01
Uqcr11	ENSMUST00000141683.1	KNOWN	protein_coding	10	80402998	80406796	-	4.64E+00	1.26E+00	4.90E-02	1.00E+00	2.71E+00	2.71E+00	4.34E-01	1.61E-01
Dcun1d2	ENSMUST00000110840.7	KNOWN	protein_coding	8	13255963	13288126	-	6.56E+00	1.67E+00	4.90E-02	1.00E+00	2.87E+00	2.87E+00	1.11E+00	3.85E-01
Malsu1	ENSMUST00000205243.1	KNOWN	protein_coding	6	49074074	49083535	+	2.48E+00	5.40E-01	4.90E-02	1.00E+00	3.26E+00	3.26E+00	4.03E-01	1.24E-01
Dgkz	ENSMUST00000128152.7	KNOWN	protein_coding	2	91932824	91965588	-	8.32E+00	2.60E+00	4.89E-02	1.00E+00	3.38E-01	-2.96E+00	5.18E-01	1.53E+00
Mical1	ENSMUST00000126436.1	KNOWN	protein_coding	10	41476377	41487033	+	1.32E+00	6.33E-01	4.89E-02	1.00E+00	1.22E-01	-8.22E+00	4.20E-02	3.45E-01
Lpin2	ENSMUST00000125665.1	KNOWN	protein_coding	17	71246031	71247316	+	4.56E+00	1.09E+00	4.89E-02	1.00E+00	3.13E+00	3.13E+00	7.52E-01	2.40E-01
Rexo1	ENSMUST00000182604.7	KNOWN	protein_coding	10	80542273	80546803	-	2.40E+00	6.41E-01	4.89E-02	1.00E+00	3.75E+00	3.75E+00	4.78E-01	1.27E-01
Med25	ENSMUST00000208556.1	KNOWN	protein_coding	7	44885176	44892402	-	1.13E+00	3.95E-01	4.89E-02	1.00E+00	6.66E+00	6.66E+00	2.74E-01	4.11E-02
Maged2	ENSMUST00000112697.9	KNOWN	protein_coding	X	150806717	150812716	-	1.17E+01	2.36E+00	4.88E-02	1.00E+00	4.71E-01	-2.12E+00	9.31E-01	1.98E+00
Gm29453	ENSMUST00000186428.1	KNOWN	sense_intronic	1	51847840	51849119	-	2.12E+00	4.21E-01	4.88E-02	1.00E+00	2.86E+00	2.86E+00	3.76E-01	1.31E-01
Eif2s2	ENSMUST00000135524.1	KNOWN	protein_coding	2	154884378	154892809	-	2.64E+00	7.71E-01	4.87E-02	1.00E+00	3.26E-01	-3.07E+00	1.82E-01	5.58E-01
Armcx2	ENSMUST00000113193.8	KNOWN	protein_coding	X	134804147	134809222	-	3.20E+00	7.99E-01	4.87E-02	1.00E+00	2.63E-01	-3.80E+00	1.54E-01	5.83E-01
Pde1a	ENSMUST00000102654.10	KNOWN	protein_coding	2	79834454	80128835	-	6.03E+00	1.17E+00	4.86E-02	1.00E+00	3.76E-01	-2.66E+00	3.38E-01	9.01E-01
Rprd1b	ENSMUST00000152452.7	KNOWN	protein_coding	2	158028799	158132298	+	3.50E+00	9.09E-01	4.86E-02	1.00E+00	3.68E-01	-2.72E+00	2.60E-01	7.06E-01
Cct6a	ENSMUST00000201927.1	KNOWN	processed_transcript	5	129844970	129845983	+	8.05E+00	3.16E+00	4.85E-02	1.00E+00	2.71E-01	-3.68E+00	2.68E-01	9.89E-01
Col28a1	ENSMUST00000115537.1	KNOWN	protein_coding	6	7997808	8192618	-	1.12E+00	4.06E-01	4.85E-02	1.00E+00	2.01E-01	-4.98E+00	4.97E-02	2.48E-01
Plekhm1	ENSMUST00000184350.1	KNOWN	protein_coding	11	103366617	103394769	-	2.56E+00	8.32E-01	4.85E-02	1.00E+00	1.10E+01	1.10E+01	5.06E-01	4.60E-02
Hdac6	ENSMUST00000137499.7	KNOWN	protein_coding	X	7930124	7947839	-	1.01E+00	3.93E-01	4.85E-02	1.00E+00	6.60E+00	6.60E+00	2.54E-01	3.84E-02
Kdm4b	ENSMUST00000139679.7	KNOWN	protein_coding	17	56326062	56356057	+	4.10E+00	8.32E-01	4.84E-02	1.00E+00	3.98E-01	-2.51E+00	2.52E-01	6.33E-01
Acod1	ENSMUST00000022722.6	KNOWN	protein_coding	14	103046977	103056574	+	7.95E+00	2.87E+00	4.84E-02	1.00E+00	3.83E-01	-2.61E+00	7.17E-01	1.87E+00
Pnpla6	ENSMUST00000208006.1	KNOWN	protein_coding	8	3515393	3525055	+	3.06E+00	6.30E-01	4.84E-02	1.00E+00	2.88E+00	2.88E+00	5.06E-01	1.76E-01
Git2	ENSMUST00000155908.7	KNOWN	protein_coding	5	114729870	114773496	-	1.44E+01	2.78E+00	4.83E-04	9.28E-01	2.21E-01	-4.52E+00	5.68E-01	2.56E+00
Knstrn	ENSMUST00000134579.7	KNOWN	protein_coding	2	118814232	118834250	+	1.16E+00	4.55E-01	4.83E-02	1.00E+00	1.30E-01	-7.69E+00	3.95E-02	3.04E-01
Psph	ENSMUST00000118268.8	KNOWN	protein_coding	5	129765558	129779174	-	5.24E+00	1.39E+00	4.82E-03	1.00E+00	2.36E-01	-4.24E+00	1.29E-01	5.47E-01
Vcan	ENSMUST00000159910.7	KNOWN	protein_coding	13	89656340	89742323	-	2.68E+00	1.20E+00	4.82E-02	1.00E+00	1.76E-01	-5.68E+00	1.17E-01	6.64E-01
Ctsc	ENSMUST00000128791.1	KNOWN	protein_coding	7	88278134	88308024	+	9.61E+00	8.78E+00	4.82E-02	1.00E+00	1.66E-02	-6.02E+01	5.10E-02	3.07E+00
Nob1	ENSMUST00000170796.7	KNOWN	protein_coding	8	107412486	107421563	-	2.84E+00	5.93E-01	4.82E-02	1.00E+00	2.68E+00	2.68E+00	4.54E-01	1.69E-01
Atp2c1	ENSMUST00000176960.7	KNOWN	protein_coding	9	105446054	105494463	-	4.08E+00	1.42E+00	4.82E-02	1.00E+00	4.22E+00	4.22E+00	9.50E-01	2.25E-01
Api5	ENSMUST00000152454.7	KNOWN	protein_coding	2	94422336	94438137	-	5.60E+00	1.27E+00	4.81E-02	1.00E+00	2.45E+00	2.45E+00	8.69E-01	3.55E-01
Wdhd1	ENSMUST00000111790.1	KNOWN	protein_coding	14	47257679	47276833	-	9.82E-01	3.87E-01	4.80E-02	1.00E+00	5.25E+00	5.25E+00	2.00E-01	3.81E-02
Flrt2	ENSMUST00000057324.3	KNOWN	protein_coding	12	95692226	95785216	+	6.57E+00	1.16E+00	4.79E-02	1.00E+00	4.64E-01	-2.16E+00	5.01E-01	1.08E+00
Inadl	ENSMUST00000107030.8	KNOWN	protein_coding	4	98395892	98454708	+	5.57E+00	1.26E+00	4.79E-02	1.00E+00	3.45E-01	-2.90E+00	2.38E-01	6.90E-01
Ptpn2	ENSMUST00000120934.7	KNOWN	protein_coding	18	67665511	67724574	-	5.35E+00	1.84E+00	4.79E-02	1.00E+00	1.78E-01	-5.63E+00	1.92E-01	1.08E+00
Rps6kc1	ENSMUST00000160889.7	KNOWN	protein_coding	1	190772879	190834037	-	3.92E+00	1.21E+00	4.78E-02	1.00E+00	3.21E-01	-3.11E+00	3.03E-01	9.44E-01
Gm37204	ENSMUST00000192389.1	KNOWN	TEC	9	100665839	100669800	+	8.17E+00	2.22E+00	4.76E-02	1.00E+00	2.27E+00	2.27E+00	1.39E+00	6.12E-01
Synj2	ENSMUST00000154114.7	KNOWN	protein_coding	17	6013549	6038374	+	2.00E+00	1.09E+00	4.75E-03	1.00E+00	8.92E-02	-1.12E+01	4.60E-02	5.16E-01
Slpi	ENSMUST00000109367.9	KNOWN	protein_coding	2	164354070	164356508	-	4.24E+00	9.97E-01	4.75E-02	1.00E+00	2.22E-01	-4.51E+00	1.44E-01	6.52E-01
3110045C21Rik	ENSMUST00000180638.2	KNOWN	antisense	1	169969409	169972397	+	3.37E+00	1.08E+00	4.75E-02	1.00E+00	3.17E+00	3.17E+00	1.45E-01	4.57E-02
Gm37860	ENSMUST00000195380.1	KNOWN	TEC	1	165467500	165468534	+	3.09E+00	6.88E-01	4.75E-02	1.00E+00	3.24E+00	3.24E+00	5.69E-01	1.76E-01
Lrrc56	ENSMUST00000144199.1	KNOWN	protein_coding	7	141194179	141200939	+	2.97E+00	5.31E-01	4.74E-02	1.00E+00	2.47E+00	2.47E+00	4.54E-01	1.83E-01
Tomm6	ENSMUST00000143156.1	KNOWN	protein_coding	17	47686740	47688387	-	1.93E+00	8.36E-01	4.74E-02	1.00E+00	4.38E+00	4.38E+00	1.65E-01	3.77E-02
Sharpin	ENSMUST00000123112.7	KNOWN	protein_coding	15	76347040	76351111	-	7.27E+00	2.15E+00	4.73E-02	1.00E+00	2.56E+00	2.56E+00	1.47E+00	5.75E-01
Ppp1r18	ENSMUST00000144382.7	KNOWN	protein_coding	17	35865625	35875493	+	4.19E+00	1.38E+00	4.72E-03	1.00E+00	1.50E-01	-6.67E+00	1.58E-01	1.06E+00
Lxn	ENSMUST00000058981.2	KNOWN	protein_coding	3	67457998	67463927	-	2.47E+00	6.14E-01	4.71E-03	1.00E+00	1.03E-01	-9.73E+00	5.74E-02	5.59E-01
Cdk1	ENSMUST00000119827.7	KNOWN	protein_coding	10	69338324	69352904	-	7.45E+00	1.53E+00	4.70E-02	1.00E+00	4.48E-01	-2.23E+00	6.30E-01	1.41E+00
Tmem29	ENSMUST00000151067.7	KNOWN	protein_coding	X	150408920	150459155	-	7.65E+00	2.31E+00	4.70E-02	1.00E+00	3.02E+00	3.02E+00	1.13E+00	3.74E-01
Plekha1	ENSMUST00000120441.7	KNOWN	protein_coding	7	130865756	130913313	+	2.87E+01	5.35E+00	4.68E-03	1.00E+00	4.98E-01	-2.01E+00	2.52E+00	5.06E+00
Ccl3	ENSMUST00000001008.5	KNOWN	protein_coding	11	83647844	83649356	-	2.24E+00	9.98E-01	4.68E-02	1.00E+00	2.57E-01	-3.89E+00	1.34E-01	5.22E-01
Gtf2ird1	ENSMUST00000111245.8	KNOWN	protein_coding	5	134357697	134456590	-	2.02E+00	6.20E-01	4.68E-02	1.00E+00	3.07E+00	3.07E+00	4.17E-01	1.36E-01
Nin	ENSMUST00000169074.1	KNOWN	protein_coding	12	70018760	70111921	-	5.08E+00	1.57E+00	4.68E-02	1.00E+00	4.13E+00	4.13E+00	8.30E-01	2.01E-01
Sema4a	ENSMUST00000156108.7	KNOWN	protein_coding	3	88435962	88441140	-	2.55E+00	7.03E-01	4.68E-02	1.00E+00	4.19E+00	4.19E+00	5.01E-01	1.19E-01
1810046K07Rik	ENSMUST00000039959.10	KNOWN	protein_coding	9	51289686	51328918	-	2.20E+00	8.74E-01	4.68E-02	1.00E+00	4.83E+00	4.83E+00	4.28E-01	8.86E-02
Dnajc5	ENSMUST00000108796.1	KNOWN	protein_coding	2	181520947	181549591	+	9.18E+00	2.41E+00	4.67E-03	1.00E+00	1.48E-01	-6.78E+00	2.48E-01	1.68E+00
Gltscr1	ENSMUST00000094821.3	KNOWN	protein_coding	7	15971262	15999496	-	1.10E+01	2.22E+00	4.67E-02	1.00E+00	2.27E+00	2.27E+00	1.76E+00	7.75E-01
Tmem248	ENSMUST00000202305.3	KNOWN	protein_coding	5	130219744	130232042	+	2.28E+00	6.26E-01	4.67E-02	1.00E+00	2.66E+00	2.66E+00	4.04E-01	1.52E-01
Cct3	ENSMUST00000167000.7	KNOWN	protein_coding	3	88297123	88321508	+	6.56E+00	1.49E+00	4.66E-02	1.00E+00	2.34E+00	2.34E+00	1.03E+00	4.41E-01
Map3k6	ENSMUST00000030677.6	KNOWN	protein_coding	4	133240818	133252930	+	6.52E+00	1.93E+00	4.65E-02	1.00E+00	3.84E-01	-2.60E+00	2.38E-01	6.20E-01
Snx8	ENSMUST00000031539.11	KNOWN	protein_coding	5	140340303	140389263	-	3.59E+00	8.78E-01	4.65E-02	1.00E+00	3.48E-01	-2.87E+00	2.13E-01	6.13E-01
Tax1bp3	ENSMUST00000108477.1	KNOWN	protein_coding	11	73177270	73182048	+	9.55E+00	2.06E+00	4.64E-03	1.00E+00	2.72E-01	-3.67E+00	4.26E-01	1.56E+00
Kifc1	ENSMUST00000173492.7	KNOWN	protein_coding	17	33875666	33890662	-	1.12E+00	3.87E-01	4.64E-02	1.00E+00	2.90E-01	-3.45E+00	7.31E-02	2.52E-01
Rsrp1	ENSMUST00000149003.1	KNOWN	protein_coding	4	134925446	134926954	+	1.02E+01	2.69E+00	4.64E-02	1.00E+00	3.26E+00	3.26E+00	1.25E+00	3.83E-01
Slx1b	ENSMUST00000142337.6	KNOWN	protein_coding	7	126691118	126695725	-	3.85E+00	8.68E-01	4.63E-02	1.00E+00	4.01E-01	-2.50E+00	2.64E-01	6.59E-01
Axin1	ENSMUST00000118904.8	KNOWN	protein_coding	17	26138828	26195242	+	1.50E+01	4.80E+00	4.63E-02	1.00E+00	3.06E-01	-3.27E+00	8.19E-01	2.68E+00
Cish	ENSMUST00000168260.1	KNOWN	protein_coding	9	107296710	107302785	+	5.31E+00	1.33E+00	4.63E-02	1.00E+00	2.79E-01	-3.59E+00	2.70E-01	9.69E-01
Wdr46	ENSMUST00000173857.1	KNOWN	protein_coding	17	33940717	33941461	+	1.41E+00	4.82E-01	4.63E-02	1.00E+00	2.38E-01	-4.20E+00	6.96E-02	2.92E-01
Tmem5	ENSMUST00000141057.2	KNOWN	protein_coding	10	122089022	122096137	-	1.21E+01	2.35E+00	4.62E-04	9.28E-01	2.06E-01	-4.85E+00	3.59E-01	1.74E+00
Tnfrsf19	ENSMUST00000111234.8	KNOWN	protein_coding	14	60963834	61046856	-	1.94E+01	3.87E+00	4.62E-02	1.00E+00	4.66E-01	-2.14E+00	1.43E+00	3.07E+00
Myo1f	ENSMUST00000173426.1	KNOWN	protein_coding	17	33582603	33607765	+	2.56E+00	6.93E-01	4.62E-02	1.00E+00	3.00E-01	-3.33E+00	1.77E-01	5.88E-01
Hdac5	ENSMUST00000008999.11	KNOWN	protein_coding	11	102195744	102230125	-	8.88E+00	2.72E+00	4.62E-02	1.00E+00	2.05E-01	-4.87E+00	3.06E-01	1.49E+00
Tnf	ENSMUST00000025263.14	KNOWN	protein_coding	17	35199381	35202008	-	2.09E+00	8.55E-01	4.61E-04	9.28E-01	6.42E-02	-1.56E+01	3.92E-02	6.11E-01
Helb	ENSMUST00000154501.1	KNOWN	protein_coding	10	120084770	120112866	-	1.70E+01	3.42E+00	4.61E-02	1.00E+00	4.83E-01	-2.07E+00	1.17E+00	2.43E+00
Gabpb1	ENSMUST00000103227.7	KNOWN	protein_coding	2	126628915	126675545	-	6.48E+00	1.95E+00	4.61E-02	1.00E+00	2.92E+00	2.92E+00	5.75E-01	1.97E-01
Ly6e	ENSMUST00000191436.6	KNOWN	protein_coding	15	74955653	74959332	+	7.54E+02	2.12E+02	4.60E-02	1.00E+00	4.98E-01	-2.01E+00	6.52E+01	1.31E+02
Acin1	ENSMUST00000126166.7	KNOWN	protein_coding	14	54642161	54653617	-	2.06E+00	5.04E-01	4.60E-02	1.00E+00	2.31E-01	-4.34E+00	8.11E-02	3.51E-01
Foxj1	ENSMUST00000036215.7	KNOWN	protein_coding	11	116330704	116335400	-	2.16E+00	9.98E-01	4.60E-02	1.00E+00	1.92E-01	-5.21E+00	9.18E-02	4.79E-01
Fam175a	ENSMUST00000153302.7	KNOWN	protein_coding	5	100805192	100820941	-	3.24E+00	1.17E+00	4.59E-03	1.00E+00	9.99E-02	-1.00E+01	7.50E-02	7.51E-01
Ankrd16	ENSMUST00000150213.7	KNOWN	protein_coding	2	11778524	11790330	+	9.65E+00	1.96E+00	4.59E-02	1.00E+00	2.37E+00	2.37E+00	1.26E+00	5.33E-01
Phtf2	ENSMUST00000140147.1	KNOWN	protein_coding	5	20793302	20882079	-	3.66E+00	7.90E-01	4.59E-02	1.00E+00	2.72E+00	2.72E+00	4.88E-01	1.80E-01
Acss2	ENSMUST00000103142.11	KNOWN	protein_coding	2	155518107	155562081	+	1.24E+01	4.49E+00	4.59E-02	1.00E+00	3.49E+00	3.49E+00	1.33E+00	3.81E-01
Arhgap11a	ENSMUST00000110947.1	KNOWN	protein_coding	2	113833261	113848298	-	1.98E+00	7.22E-01	4.59E-02	1.00E+00	3.71E+00	3.71E+00	4.40E-01	1.19E-01
Pop4	ENSMUST00000205899.1	KNOWN	protein_coding	7	38264398	38271370	-	1.51E+00	8.43E-01	4.59E-02	1.00E+00	8.61E+00	8.61E+00	3.58E-01	4.16E-02
Fgfr2	ENSMUST00000124096.7	KNOWN	protein_coding	7	130162451	133123351	-	2.07E+01	3.74E+00	4.58E-03	1.00E+00	4.21E-01	-2.38E+00	1.39E+00	3.30E+00
Elf3	ENSMUST00000185752.1	KNOWN	protein_coding	1	135253579	135258439	-	4.09E+00	9.66E-01	4.58E-02	1.00E+00	3.98E-01	-2.52E+00	2.94E-01	7.39E-01
Grhl1	ENSMUST00000085553.11	KNOWN	protein_coding	12	24572287	24617388	+	4.10E+00	1.69E+00	4.58E-02	1.00E+00	1.78E-01	-5.60E+00	9.64E-02	5.40E-01
Gm42658	ENSMUST00000197199.1	KNOWN	sense_intronic	3	104826330	104827905	-	2.60E+00	4.97E-01	4.58E-02	1.00E+00	2.92E+00	2.92E+00	4.09E-01	1.40E-01
Crb3	ENSMUST00000071826.9	KNOWN	protein_coding	17	57059105	57065913	+	4.45E+00	1.16E+00	4.58E-02	1.00E+00	2.98E+00	2.98E+00	6.36E-01	2.14E-01
Dyrk3	ENSMUST00000016670.8	KNOWN	protein_coding	1	131127455	131138341	-	1.38E+01	2.87E+00	4.57E-02	1.00E+00	4.97E-01	-2.01E+00	1.25E+00	2.51E+00
Gid4	ENSMUST00000139477.7	KNOWN	protein_coding	11	60417145	60450928	+	2.39E+00	4.91E-01	4.57E-02	1.00E+00	3.00E+00	3.00E+00	3.39E-01	1.13E-01
Nek1	ENSMUST00000120689.7	KNOWN	protein_coding	8	60993195	61131340	+	2.05E+01	3.74E+00	4.55E-02	1.00E+00	2.02E+00	2.02E+00	3.00E+00	1.48E+00
Prpsap1	ENSMUST00000135196.1	KNOWN	protein_coding	11	116478534	116490336	-	6.20E+00	2.01E+00	4.54E-03	1.00E+00	1.16E-01	-8.66E+00	1.22E-01	1.06E+00
Tardbp	ENSMUST00000172073.7	KNOWN	protein_coding	4	148612382	148626997	-	7.10E+00	1.41E+00	4.54E-02	1.00E+00	2.26E+00	2.26E+00	1.08E+00	4.77E-01
Hdac7	ENSMUST00000151334.1	KNOWN	protein_coding	15	97792687	97794446	-	2.86E+00	8.03E-01	4.53E-03	1.00E+00	1.36E-01	-7.36E+00	7.70E-02	5.67E-01
Zfp689	ENSMUST00000106299.1	KNOWN	protein_coding	7	127443755	127448994	-	2.45E+00	4.25E-01	4.53E-02	1.00E+00	3.87E-01	-2.59E+00	1.53E-01	3.96E-01
Casp12	ENSMUST00000027009.10	KNOWN	protein_coding	9	5345430	5373033	+	5.57E+00	1.88E+00	4.53E-02	1.00E+00	2.53E-01	-3.95E+00	3.22E-01	1.27E+00
Lig1	ENSMUST00000185145.7	KNOWN	protein_coding	7	13278855	13292499	+	1.39E+00	6.02E-01	4.53E-02	1.00E+00	1.83E-01	-5.48E+00	5.65E-02	3.10E-01
Dpep1	ENSMUST00000019422.5	KNOWN	protein_coding	8	123186242	123201813	+	4.21E+00	1.24E+00	4.52E-02	1.00E+00	3.03E-01	-3.29E+00	1.73E-01	5.70E-01
Park2	ENSMUST00000066658.12	KNOWN	protein_coding	17	10840384	11557235	+	2.87E+00	7.22E-01	4.52E-02	1.00E+00	3.62E+00	3.62E+00	4.63E-01	1.28E-01
Tbl3	ENSMUST00000126319.7	KNOWN	protein_coding	17	24697949	24707661	-	1.93E+00	4.84E-01	4.51E-02	1.00E+00	2.71E-01	-3.69E+00	7.99E-02	2.95E-01
Gm15889	ENSMUST00000212669.1	KNOWN	lincRNA	8	94377872	94380315	+	5.14E+00	1.58E+00	4.50E-02	1.00E+00	3.23E+00	3.23E+00	9.06E-01	2.81E-01
Tardbp	ENSMUST00000045180.13	KNOWN	protein_coding	4	148615919	148626766	-	3.60E+00	2.13E+00	4.50E-02	1.00E+00	5.46E+00	5.46E+00	9.62E-01	1.76E-01
Adgrv1	ENSMUST00000128120.1	KNOWN	protein_coding	13	81095068	81343316	-	2.44E+01	6.18E+00	4.49E-03	1.00E+00	4.11E-01	-2.43E+00	2.07E+00	5.03E+00
Ddr1	ENSMUST00000119825.7	KNOWN	protein_coding	17	35681567	35700611	-	1.21E+00	3.86E-01	4.49E-02	1.00E+00	2.40E-01	-4.16E+00	5.27E-02	2.20E-01
Dnajc11	ENSMUST00000147625.1	KNOWN	protein_coding	4	151946332	151968617	+	2.73E+00	6.97E-01	4.48E-02	1.00E+00	2.93E-01	-3.41E+00	1.29E-01	4.40E-01
Gm4956	ENSMUST00000082032.12	KNOWN	transcribed_unprocessed_pseudogene	1	21285246	21298313	-	2.54E+01	7.88E+00	4.48E-02	1.00E+00	2.24E+00	2.24E+00	2.46E+00	1.10E+00
Snx29	ENSMUST00000122168.7	KNOWN	protein_coding	16	11406657	11661556	+	6.74E+00	1.55E+00	4.48E-02	1.00E+00	2.37E+00	2.37E+00	1.01E+00	4.27E-01
Cops3	ENSMUST00000156837.1	KNOWN	protein_coding	11	59821360	59836936	-	9.85E+00	2.09E+00	4.47E-03	1.00E+00	4.22E+00	4.22E+00	1.63E+00	3.86E-01
Adgrl4	ENSMUST00000196970.1	KNOWN	protein_coding	3	151437929	151500197	+	1.82E+00	1.18E+00	4.47E-02	1.00E+00	7.34E-02	-1.36E+01	3.83E-02	5.21E-01
Dgkz	ENSMUST00000111303.1	KNOWN	protein_coding	2	91932827	91950428	-	5.12E+00	8.98E-01	4.47E-02	1.00E+00	3.87E-01	-2.58E+00	3.19E-01	8.23E-01
Eno1b	ENSMUST00000076155.4	KNOWN	protein_coding	18	48045335	48048379	+	5.04E+01	1.63E+01	4.47E-02	1.00E+00	3.00E-01	-3.34E+00	1.92E+00	6.39E+00
Polr2i	ENSMUST00000145559.7	KNOWN	protein_coding	7	30232342	30233384	+	2.86E+00	6.79E-01	4.47E-02	1.00E+00	2.43E-01	-4.12E+00	7.49E-02	3.09E-01
Pus7	ENSMUST00000148618.7	KNOWN	protein_coding	5	23740649	23783554	-	2.46E+01	5.19E+00	4.46E-04	9.28E-01	2.84E-01	-3.52E+00	1.12E+00	3.93E+00
Zmynd11	ENSMUST00000110638.7	KNOWN	protein_coding	13	9684836	9764489	-	2.13E+01	4.29E+00	4.46E-02	1.00E+00	4.82E-01	-2.08E+00	1.57E+00	3.25E+00
Gale	ENSMUST00000150430.1	KNOWN	protein_coding	4	135965619	135967704	+	3.24E+00	1.06E+00	4.46E-02	1.00E+00	2.51E-01	-3.98E+00	1.27E-01	5.04E-01
Setdb1	ENSMUST00000132468.1	KNOWN	protein_coding	3	95339145	95357157	-	2.60E+00	5.93E-01	4.46E-02	1.00E+00	2.84E+00	2.84E+00	4.92E-01	1.73E-01
Rapgef1	ENSMUST00000147488.1	KNOWN	protein_coding	2	29702482	29740364	+	8.69E+00	1.89E+00	4.45E-03	1.00E+00	5.19E+00	5.19E+00	1.32E+00	2.54E-01
Arl11	ENSMUST00000055159.7	KNOWN	protein_coding	14	61309753	61311937	+	2.87E+00	7.68E-01	4.45E-02	1.00E+00	3.78E-01	-2.65E+00	2.25E-01	5.96E-01
Dnajc1	ENSMUST00000168723.1	KNOWN	protein_coding	2	18217155	18392422	-	2.82E+00	9.23E-01	4.45E-02	1.00E+00	1.29E+01	1.29E+01	5.14E-01	4.00E-02
Pfas	ENSMUST00000172987.1	KNOWN	protein_coding	11	68996955	69008452	-	2.00E+00	4.24E-01	4.45E-02	1.00E+00	3.11E+00	3.11E+00	4.15E-01	1.33E-01
Atg16l1	ENSMUST00000129431.1	KNOWN	protein_coding	1	87766901	87775143	+	2.11E+00	4.79E-01	4.44E-02	1.00E+00	3.48E-01	-2.87E+00	1.26E-01	3.61E-01
Trip12	ENSMUST00000189496.6	KNOWN	protein_coding	1	84782827	84839302	-	1.60E+01	4.64E+00	4.44E-02	1.00E+00	2.89E-01	-3.46E+00	5.24E-01	1.81E+00
Cftr	ENSMUST00000045706.11	KNOWN	protein_coding	6	18170687	18322769	+	2.27E+00	8.71E-01	4.44E-02	1.00E+00	1.81E-01	-5.53E+00	9.04E-02	5.00E-01
Gm11252	ENSMUST00000120572.1	KNOWN	processed_pseudogene	4	76393154	76394093	+	2.71E+00	5.88E-01	4.44E-02	1.00E+00	2.70E+00	2.70E+00	5.32E-01	1.97E-01
Mycn	ENSMUST00000043396.13	KNOWN	protein_coding	12	12936096	12941915	-	1.51E+00	4.11E-01	4.43E-03	1.00E+00	1.61E-01	-6.23E+00	5.97E-02	3.72E-01
Cdh3	ENSMUST00000080797.7	KNOWN	protein_coding	8	106510891	106557298	+	3.04E+00	8.42E-01	4.43E-02	1.00E+00	3.31E-01	-3.02E+00	1.73E-01	5.23E-01
Slfn4	ENSMUST00000167596.1	KNOWN	protein_coding	11	83175194	83190050	+	2.30E+00	6.76E-01	4.43E-02	1.00E+00	3.02E-01	-3.31E+00	1.60E-01	5.30E-01
Rnu3b1	ENSMUST00000200547.1	KNOWN	snoRNA	11	87443237	87443452	+	1.34E+02	3.14E+01	4.43E-02	1.00E+00	2.23E+00	2.23E+00	1.28E+01	5.75E+00
Rnu3b3	ENSMUST00000198628.1	KNOWN	snoRNA	11	87448627	87448842	+	1.34E+02	3.14E+01	4.43E-02	1.00E+00	2.23E+00	2.23E+00	1.28E+01	5.75E+00
Rnu3b2	ENSMUST00000185073.1	KNOWN	snoRNA	11	87471368	87471583	+	1.34E+02	3.14E+01	4.43E-02	1.00E+00	2.23E+00	2.23E+00	1.28E+01	5.75E+00
Rnu3b4	ENSMUST00000184171.1	KNOWN	snoRNA	11	87462286	87462501	+	1.34E+02	3.14E+01	4.43E-02	1.00E+00	2.23E+00	2.23E+00	1.28E+01	5.75E+00
Tmem67	ENSMUST00000050686.9	KNOWN	protein_coding	4	12039355	12087958	-	6.80E+00	1.20E+00	4.43E-02	1.00E+00	2.44E+00	2.44E+00	9.41E-01	3.86E-01
Col1a2	ENSMUST00000031668.9	KNOWN	protein_coding	6	4505493	4541545	+	1.12E+02	3.19E+01	4.42E-04	9.28E-01	3.22E-01	-3.10E+00	7.37E+00	2.29E+01
P4ha1	ENSMUST00000092512.10	KNOWN	protein_coding	10	59323364	59371957	+	2.25E+01	6.70E+00	4.42E-02	1.00E+00	3.80E-01	-2.63E+00	1.63E+00	4.30E+00
Tdg	ENSMUST00000176326.1	KNOWN	protein_coding	10	82644478	82649103	+	5.91E+00	1.61E+00	4.42E-02	1.00E+00	3.01E-01	-3.32E+00	2.68E-01	8.88E-01
Tec	ENSMUST00000138842.7	KNOWN	protein_coding	5	72755738	72868484	-	7.64E+00	3.67E+00	4.42E-02	1.00E+00	2.34E-01	-4.27E+00	3.97E-01	1.70E+00
Trim5	ENSMUST00000051795.9	KNOWN	protein_coding	7	104265367	104279733	-	1.29E+00	5.34E-01	4.40E-03	1.00E+00	1.16E-01	-8.63E+00	3.99E-02	3.45E-01
Irf1	ENSMUST00000123376.7	KNOWN	protein_coding	11	53770487	53774195	+	1.89E+00	8.47E-01	4.40E-02	1.00E+00	1.23E-01	-8.10E+00	4.82E-02	3.91E-01
Nfat5	ENSMUST00000148006.1	KNOWN	protein_coding	8	107338508	107355741	+	2.37E+00	5.36E-01	4.40E-02	1.00E+00	3.14E+00	3.14E+00	4.14E-01	1.32E-01
Ccm2l	ENSMUST00000127898.7	KNOWN	protein_coding	2	153065955	153081736	+	3.80E+00	6.81E-01	4.39E-04	9.28E-01	1.33E-01	-7.49E+00	8.39E-02	6.29E-01
Chic1	ENSMUST00000116547.2	KNOWN	protein_coding	X	103356476	103396093	+	2.95E+01	5.26E+00	4.39E-04	9.28E-01	3.31E+00	3.31E+00	4.81E+00	1.45E+00
Ccnb1	ENSMUST00000174038.1	KNOWN	protein_coding	13	100779678	100786403	-	1.30E+00	3.77E-01	4.39E-02	1.00E+00	2.85E-01	-3.51E+00	7.54E-02	2.65E-01
Ugt2b36	ENSMUST00000154455.4	KNOWN	protein_coding	5	87066441	87091158	-	7.60E+01	2.11E+01	4.39E-02	1.00E+00	2.50E+00	2.50E+00	1.02E+01	4.07E+00
Ces2b	ENSMUST00000163042.1	KNOWN	protein_coding	8	104831601	104838650	+	2.38E+00	1.03E+00	4.39E-02	1.00E+00	4.43E+00	4.43E+00	5.50E-01	1.24E-01
Cd207	ENSMUST00000037882.7	KNOWN	protein_coding	6	83671215	83677858	-	2.60E+01	4.72E+00	4.38E-04	9.28E-01	2.83E-01	-3.53E+00	1.09E+00	3.85E+00
Pvt1	ENSMUST00000181657.8	KNOWN	lincRNA	15	62038061	62250974	+	3.67E+00	7.78E-01	4.38E-02	1.00E+00	3.40E-01	-2.94E+00	1.60E-01	4.72E-01
Prmt1	ENSMUST00000209124.1	KNOWN	protein_coding	7	44976900	44986320	-	1.11E+01	2.29E+00	4.37E-02	1.00E+00	3.42E-01	-2.92E+00	5.65E-01	1.65E+00
H2-Q1	ENSMUST00000105041.9	KNOWN	protein_coding	17	35320547	35325100	+	1.03E+01	2.84E+00	4.37E-02	1.00E+00	2.06E-01	-4.86E+00	4.99E-01	2.42E+00
Sntg2	ENSMUST00000142046.7	KNOWN	protein_coding	12	30174482	30373329	-	7.77E+00	2.03E+00	4.37E-02	1.00E+00	2.58E+00	2.58E+00	1.40E+00	5.40E-01
Nadk2	ENSMUST00000188194.1	KNOWN	protein_coding	15	9100156	9107179	+	2.08E+00	4.10E-01	4.37E-02	1.00E+00	2.86E+00	2.86E+00	3.56E-01	1.25E-01
Cdk2	ENSMUST00000026416.13	KNOWN	protein_coding	10	128697939	128705052	-	2.25E+01	5.42E+00	4.37E-02	1.00E+00	2.93E+00	2.93E+00	3.67E+00	1.25E+00
Bnip2	ENSMUST00000133307.1	KNOWN	protein_coding	9	69998232	70003638	+	1.74E+00	4.32E-01	4.37E-02	1.00E+00	4.40E+00	4.40E+00	3.30E-01	7.49E-02
Col6a3	ENSMUST00000097653.10	KNOWN	protein_coding	1	90766860	90843953	-	7.91E+01	2.12E+01	4.36E-04	9.28E-01	3.23E-01	-3.09E+00	4.79E+00	1.48E+01
Ccrl2	ENSMUST00000199839.4	KNOWN	protein_coding	9	111054832	111057520	-	5.39E+00	1.17E+00	4.36E-02	1.00E+00	4.58E-01	-2.19E+00	4.41E-01	9.63E-01
Cyp2c53-ps	ENSMUST00000175960.7	KNOWN	transcribed_unprocessed_pseudogene	19	39229284	39274695	+	2.69E+00	7.51E-01	4.36E-02	1.00E+00	4.06E+00	4.06E+00	2.63E-01	6.48E-02
Raph1	ENSMUST00000090293.10	KNOWN	protein_coding	1	60490676	60566770	-	9.86E+00	2.61E+00	4.36E-02	1.00E+00	4.10E+00	4.10E+00	1.69E+00	4.13E-01
Edc3	ENSMUST00000137245.7	KNOWN	protein_coding	9	57708555	57751404	+	2.62E+01	4.36E+00	4.34E-02	1.00E+00	2.11E+00	2.11E+00	3.61E+00	1.71E+00
Swt1	ENSMUST00000189595.1	KNOWN	protein_coding	1	151401758	151404608	-	3.20E+00	6.35E-01	4.34E-02	1.00E+00	2.71E+00	2.71E+00	5.56E-01	2.05E-01
Serf2	ENSMUST00000110615.7	KNOWN	protein_coding	2	121449378	121451291	+	2.94E+00	6.33E-01	4.32E-02	1.00E+00	3.35E-01	-2.99E+00	1.24E-01	3.71E-01
Rpl30-ps8	ENSMUST00000076166.5	KNOWN	processed_pseudogene	12	99047230	99047578	+	1.60E+00	5.51E-01	4.32E-02	1.00E+00	4.38E+00	4.38E+00	2.93E-01	6.69E-02
Klhl12	ENSMUST00000112232.7	KNOWN	protein_coding	1	134455531	134490874	+	2.94E+00	1.04E+00	4.32E-02	1.00E+00	5.19E+00	5.19E+00	5.38E-01	1.04E-01
Gstcd	ENSMUST00000080583.5	KNOWN	protein_coding	3	132982772	133092034	-	2.02E+00	6.13E-01	4.31E-02	1.00E+00	7.06E+00	7.06E+00	3.81E-01	5.40E-02
Spp1	ENSMUST00000112747.1	KNOWN	protein_coding	5	104436192	104441044	+	1.28E+01	4.62E+00	4.30E-02	1.00E+00	3.13E-01	-3.19E+00	5.16E-01	1.65E+00
Gm37606	ENSMUST00000191816.1	KNOWN	TEC	16	77561650	77564766	+	5.86E+00	9.98E-01	4.30E-02	1.00E+00	2.10E+00	2.10E+00	8.08E-01	3.85E-01
Nfat5	ENSMUST00000144100.7	KNOWN	protein_coding	8	107338913	107370660	+	2.13E+00	5.69E-01	4.30E-02	1.00E+00	4.99E+00	4.99E+00	3.66E-01	7.32E-02
Casp8ap2	ENSMUST00000029950.9	KNOWN	protein_coding	4	32615478	32653266	+	1.68E+01	3.16E+00	4.29E-03	1.00E+00	4.02E-01	-2.49E+00	1.19E+00	2.97E+00
Cpeb3	ENSMUST00000123727.7	KNOWN	protein_coding	19	37024639	37198110	-	9.18E+00	1.63E+00	4.29E-02	1.00E+00	4.83E-01	-2.07E+00	6.42E-01	1.33E+00
Lcn2	ENSMUST00000050785.13	KNOWN	protein_coding	2	32384633	32387798	-	1.76E+02	6.94E+01	4.29E-02	1.00E+00	3.39E-01	-2.95E+00	1.36E+01	4.02E+01
Abcc10	ENSMUST00000167360.7	KNOWN	protein_coding	17	46303221	46328024	-	8.18E+00	1.68E+00	4.29E-02	1.00E+00	2.27E+00	2.27E+00	1.25E+00	5.51E-01
Gm21955	ENSMUST00000194137.1	KNOWN	TEC	4	42714926	42719894	+	1.89E+01	3.39E+00	4.28E-02	1.00E+00	4.93E-01	-2.03E+00	1.10E+00	2.24E+00
Trrap	ENSMUST00000138589.1	KNOWN	protein_coding	5	144857276	144859344	+	2.70E+00	9.65E-01	4.27E-02	1.00E+00	7.82E-02	-1.28E+01	4.50E-02	5.76E-01
Fblim1	ENSMUST00000105784.7	KNOWN	protein_coding	4	141576062	141599925	-	5.73E+00	1.57E+00	4.27E-02	1.00E+00	3.88E-01	-2.58E+00	4.15E-01	1.07E+00
Prkar2b	ENSMUST00000036497.15	KNOWN	protein_coding	12	31958476	32061297	-	1.48E+00	6.07E-01	4.27E-02	1.00E+00	2.57E-01	-3.89E+00	8.92E-02	3.47E-01
Scnn1a	ENSMUST00000081440.13	KNOWN	protein_coding	6	125321340	125344944	+	2.47E+01	4.94E+00	4.27E-02	1.00E+00	2.44E+00	2.44E+00	3.54E+00	1.45E+00
Nek1	ENSMUST00000211672.1	KNOWN	protein_coding	8	60993265	61130909	+	4.44E+00	9.17E-01	4.27E-02	1.00E+00	2.70E+00	2.70E+00	7.84E-01	2.91E-01
Gabra3	ENSMUST00000055966.12	KNOWN	protein_coding	X	72432681	72656187	-	1.25E+01	2.16E+00	4.26E-03	1.00E+00	4.16E-01	-2.41E+00	6.78E-01	1.63E+00
Vrk2	ENSMUST00000078362.12	KNOWN	protein_coding	11	26471404	26593921	-	1.62E+00	5.46E-01	4.26E-02	1.00E+00	2.54E-01	-3.94E+00	1.00E-01	3.94E-01
Pxn	ENSMUST00000202564.1	KNOWN	protein_coding	5	115544085	115554502	+	1.76E+00	5.22E-01	4.26E-02	1.00E+00	3.71E+00	3.71E+00	4.01E-01	1.08E-01
Map4k5	ENSMUST00000153712.7	KNOWN	protein_coding	12	69803750	69893104	-	1.99E+01	3.60E+00	4.24E-02	1.00E+00	2.34E+00	2.34E+00	3.38E+00	1.45E+00
Ppard	ENSMUST00000169040.1	KNOWN	protein_coding	17	28272193	28298717	+	1.23E+00	6.04E-01	4.23E-02	1.00E+00	1.46E-01	-6.84E+00	4.21E-02	2.88E-01
Dync1i2	ENSMUST00000112139.7	KNOWN	protein_coding	2	71211741	71263295	+	1.82E+01	3.65E+00	4.22E-02	1.00E+00	2.25E+00	2.25E+00	2.34E+00	1.04E+00
Clcn3	ENSMUST00000147824.7	KNOWN	protein_coding	8	60935357	60983245	-	6.37E+00	1.54E+00	4.22E-02	1.00E+00	2.34E+00	2.34E+00	1.10E+00	4.68E-01
Gm44164	ENSMUST00000203605.1	KNOWN	TEC	6	145238667	145241228	-	6.14E+00	1.36E+00	4.22E-02	1.00E+00	2.38E+00	2.38E+00	8.93E-01	3.75E-01
Usp10	ENSMUST00000143615.7	KNOWN	protein_coding	8	119910833	119952628	+	3.70E+01	9.65E+00	4.21E-02	1.00E+00	3.86E-01	-2.59E+00	2.21E+00	5.73E+00
Col12a1	ENSMUST00000150289.7	KNOWN	protein_coding	9	79692028	79718721	-	1.24E+00	5.28E-01	4.21E-02	1.00E+00	1.22E-01	-8.19E+00	3.83E-02	3.13E-01
Ctnnd1	ENSMUST00000111677.7	KNOWN	protein_coding	2	84600071	84650746	-	4.75E+00	9.21E-01	4.21E-02	1.00E+00	2.24E+00	2.24E+00	7.62E-01	3.41E-01
Anapc5	ENSMUST00000197719.4	KNOWN	protein_coding	5	122787721	122821288	-	4.50E+00	9.30E-01	4.20E-02	1.00E+00	3.83E-01	-2.61E+00	2.37E-01	6.17E-01
Slc27a1	ENSMUST00000034267.4	KNOWN	protein_coding	8	71568927	71586709	+	6.27E+00	1.58E+00	4.20E-02	1.00E+00	2.81E+00	2.81E+00	1.16E+00	4.13E-01
Chst11	ENSMUST00000040110.7	KNOWN	protein_coding	10	82985498	83195901	+	3.62E+00	1.47E+00	4.19E-02	1.00E+00	2.89E-01	-3.46E+00	2.31E-01	7.98E-01
Krt19	ENSMUST00000007317.7	KNOWN	protein_coding	11	100140810	100146121	-	3.25E+00	7.44E-01	4.19E-02	1.00E+00	2.35E-01	-4.25E+00	1.38E-01	5.88E-01
Adck5	ENSMUST00000161311.7	KNOWN	protein_coding	15	76576412	76595810	+	4.57E+00	8.42E-01	4.19E-02	1.00E+00	2.77E+00	2.77E+00	7.52E-01	2.72E-01
Ift22	ENSMUST00000200153.4	KNOWN	protein_coding	5	136908202	136912123	+	2.82E+00	5.97E-01	4.19E-02	1.00E+00	3.03E+00	3.03E+00	4.71E-01	1.55E-01
Ccl25	ENSMUST00000155797.7	KNOWN	protein_coding	8	4325210	4359999	+	4.38E+00	1.56E+00	4.19E-02	1.00E+00	7.86E+00	7.86E+00	8.10E-01	1.03E-01
Lrmp	ENSMUST00000143631.7	KNOWN	protein_coding	6	145121781	145160969	+	1.59E+00	4.38E-01	4.18E-02	1.00E+00	2.66E-01	-3.76E+00	6.77E-02	2.54E-01
Foxj3	ENSMUST00000131413.1	KNOWN	protein_coding	4	119539707	119562911	+	2.62E+00	4.63E-01	4.18E-02	1.00E+00	2.62E+00	2.62E+00	4.22E-01	1.61E-01
Relb	ENSMUST00000094762.9	KNOWN	protein_coding	7	19606217	19629439	-	7.60E+00	1.86E+00	4.17E-02	1.00E+00	4.00E-01	-2.50E+00	6.41E-01	1.60E+00
Bcas3	ENSMUST00000092822.4	KNOWN	protein_coding	11	85509638	85826059	+	3.90E+00	2.26E+00	4.16E-02	1.00E+00	4.45E-02	-2.25E+01	4.18E-02	9.38E-01
Usp36	ENSMUST00000148998.1	KNOWN	protein_coding	11	118260854	118263285	-	3.14E+00	7.59E-01	4.16E-02	1.00E+00	3.02E-01	-3.31E+00	1.26E-01	4.16E-01
Ccl25	ENSMUST00000024004.8	KNOWN	protein_coding	8	4349588	4360021	+	6.60E+00	1.21E+00	4.15E-02	1.00E+00	4.07E-01	-2.45E+00	4.17E-01	1.02E+00
Sdcbp	ENSMUST00000108374.7	KNOWN	protein_coding	4	6365713	6408424	+	2.66E+00	7.87E-01	4.15E-02	1.00E+00	3.52E+00	3.52E+00	5.01E-01	1.42E-01
Gm13136	ENSMUST00000121031.1	KNOWN	processed_pseudogene	4	147735477	147738427	-	2.59E+00	5.93E-01	4.14E-02	1.00E+00	2.84E-01	-3.52E+00	1.45E-01	5.10E-01
Tcf7l2	ENSMUST00000111651.7	KNOWN	protein_coding	19	55742243	55912724	+	2.05E+00	4.34E-01	4.14E-02	1.00E+00	2.63E-01	-3.81E+00	9.97E-02	3.80E-01
Rrp8	ENSMUST00000148176.1	KNOWN	protein_coding	7	105732640	105733682	-	2.53E+00	8.37E-01	4.14E-02	1.00E+00	1.50E-01	-6.66E+00	6.42E-02	4.27E-01
Ttc3	ENSMUST00000143145.7	KNOWN	protein_coding	16	94370757	94442680	+	2.92E+00	6.66E-01	4.13E-03	1.00E+00	8.27E+00	8.27E+00	4.83E-01	5.84E-02
Tbc1d20	ENSMUST00000140482.1	KNOWN	protein_coding	2	152293872	152313997	+	9.24E+00	1.87E+00	4.13E-02	1.00E+00	4.65E-01	-2.15E+00	7.54E-01	1.62E+00
St14	ENSMUST00000034478.2	KNOWN	protein_coding	9	31089402	31131854	-	4.12E+00	1.22E+00	4.13E-02	1.00E+00	3.57E-01	-2.80E+00	2.77E-01	7.78E-01
Mup9	ENSMUST00000137025.7	KNOWN	protein_coding	4	60418969	60420896	-	9.74E+01	2.10E+01	4.13E-02	1.00E+00	2.28E+00	2.28E+00	1.30E+01	5.70E+00
Unc13b	ENSMUST00000163653.7	KNOWN	protein_coding	4	43059073	43263623	+	6.90E+00	1.99E+00	4.11E-03	1.00E+00	1.20E-01	-8.33E+00	1.65E-01	1.37E+00
Fam161b	ENSMUST00000065536.8	KNOWN	protein_coding	12	84345309	84361834	-	2.53E+00	4.32E-01	4.11E-02	1.00E+00	3.53E-01	-2.84E+00	1.43E-01	4.06E-01
Nktr	ENSMUST00000182179.7	KNOWN	protein_coding	9	121719410	121748194	+	3.21E+00	8.62E-01	4.11E-02	1.00E+00	2.94E-01	-3.40E+00	2.13E-01	7.25E-01
Tpr	ENSMUST00000132522.1	KNOWN	protein_coding	1	150424739	150428354	+	3.95E+00	1.47E+00	4.11E-02	1.00E+00	1.89E-01	-5.28E+00	1.78E-01	9.41E-01
Farsb	ENSMUST00000189529.6	KNOWN	protein_coding	1	78425085	78488863	-	2.34E+01	4.98E+00	4.11E-02	1.00E+00	2.33E+00	2.33E+00	3.44E+00	1.47E+00
Adgrf1	ENSMUST00000047399.5	KNOWN	protein_coding	17	43270329	43324738	+	6.02E+01	1.83E+01	4.11E-02	1.00E+00	3.03E+00	3.03E+00	4.32E+00	1.43E+00
Ubr3	ENSMUST00000131553.1	KNOWN	protein_coding	2	69897303	69938660	+	2.70E+00	6.76E-01	4.11E-02	1.00E+00	3.13E+00	3.13E+00	4.37E-01	1.40E-01
Rabgap1	ENSMUST00000159092.1	KNOWN	protein_coding	2	37516519	37565054	+	7.11E+00	2.07E+00	4.10E-02	1.00E+00	1.71E-01	-5.86E+00	2.58E-01	1.51E+00
Gm42585	ENSMUST00000198731.1	KNOWN	TEC	5	25369020	25373040	+	7.21E+00	1.23E+00	4.10E-02	1.00E+00	2.21E+00	2.21E+00	1.19E+00	5.37E-01
Zfp873	ENSMUST00000211338.1	KNOWN	protein_coding	10	82059260	82061585	+	1.35E+00	7.89E-01	4.10E-02	1.00E+00	9.73E+00	9.73E+00	3.66E-01	3.77E-02
Igsf8	ENSMUST00000085912.9	KNOWN	protein_coding	1	172311771	172319842	+	1.96E+01	3.27E+00	4.09E-02	1.00E+00	4.80E-01	-2.08E+00	1.46E+00	3.03E+00
Epb41l1	ENSMUST00000109574.7	KNOWN	protein_coding	2	156421048	156543215	+	4.35E+00	1.35E+00	4.09E-02	1.00E+00	4.06E-01	-2.46E+00	3.30E-01	8.11E-01
Clcn3	ENSMUST00000110301.1	KNOWN	protein_coding	8	60911923	60983240	-	3.28E+01	1.02E+01	4.08E-02	1.00E+00	4.13E-01	-2.42E+00	2.44E+00	5.90E+00
Pttg1ip	ENSMUST00000167006.1	KNOWN	protein_coding	10	77592337	77597131	+	2.11E+00	6.61E-01	4.07E-03	1.00E+00	5.95E+00	5.95E+00	4.90E-01	8.24E-02
Abcc12	ENSMUST00000156066.7	KNOWN	protein_coding	8	86504583	86534748	-	4.42E+00	1.15E+00	4.07E-02	1.00E+00	3.25E-01	-3.07E+00	2.52E-01	7.75E-01
Asl	ENSMUST00000162230.1	KNOWN	protein_coding	5	130022287	130024346	-	2.96E+01	5.52E+00	4.06E-03	1.00E+00	2.97E+00	2.97E+00	4.54E+00	1.53E+00
Kirrel	ENSMUST00000159976.7	KNOWN	protein_coding	3	87078593	87174701	-	7.16E+00	1.81E+00	4.06E-02	1.00E+00	4.02E-01	-2.48E+00	4.59E-01	1.14E+00
Ctdspl2	ENSMUST00000110578.7	KNOWN	protein_coding	2	121956411	122012389	+	7.76E+00	2.18E+00	4.06E-02	1.00E+00	2.79E-01	-3.58E+00	3.84E-01	1.37E+00
Fbxo31	ENSMUST00000180979.1	KNOWN	protein_coding	8	121553999	121559100	-	7.95E+00	1.69E+00	4.06E-02	1.00E+00	3.19E+00	3.19E+00	1.06E+00	3.32E-01
Cys1	ENSMUST00000186602.6	KNOWN	protein_coding	12	24665848	24681796	-	1.07E+01	3.07E+00	4.05E-02	1.00E+00	3.09E-01	-3.24E+00	5.25E-01	1.70E+00
Gpcpd1	ENSMUST00000110136.7	KNOWN	protein_coding	2	132529082	132578188	-	1.35E+02	4.34E+01	4.05E-02	1.00E+00	2.10E+00	2.10E+00	1.45E+01	6.91E+00
Lnpk1	ENSMUST00000102676.8	KNOWN	protein_coding	2	74522040	74578224	-	1.90E+00	7.09E-01	4.04E-02	1.00E+00	8.66E-02	-1.15E+01	3.91E-02	4.51E-01
Fam188a	ENSMUST00000155530.7	KNOWN	protein_coding	2	12347263	12419436	-	1.15E+01	4.21E+00	4.04E-02	1.00E+00	2.19E-01	-4.57E+00	5.88E-01	2.69E+00
Rbbp8	ENSMUST00000115861.8	KNOWN	protein_coding	18	11633276	11743208	+	4.07E+00	2.00E+00	4.04E-02	1.00E+00	1.79E-01	-5.59E+00	1.81E-01	1.01E+00
Bud31	ENSMUST00000160840.1	KNOWN	protein_coding	5	145144804	145147984	+	3.39E+00	8.72E-01	4.02E-02	1.00E+00	2.69E-01	-3.71E+00	2.01E-01	7.44E-01
Piga	ENSMUST00000112255.7	KNOWN	protein_coding	X	164419909	164433914	+	1.00E+01	2.61E+00	4.02E-02	1.00E+00	2.44E+00	2.44E+00	9.98E-01	4.10E-01
Rbm47	ENSMUST00000200775.3	KNOWN	protein_coding	5	66018602	66151079	-	2.37E+01	5.36E+00	4.02E-02	1.00E+00	2.48E+00	2.48E+00	4.56E+00	1.84E+00
Tesk1	ENSMUST00000138981.7	KNOWN	protein_coding	4	43443321	43447795	+	2.15E+01	5.21E+00	4.01E-02	1.00E+00	4.04E-01	-2.47E+00	1.18E+00	2.93E+00
Tmed5	ENSMUST00000117759.1	KNOWN	protein_coding	5	108129467	108132534	-	2.25E+00	6.90E-01	4.01E-02	1.00E+00	2.90E-01	-3.44E+00	1.21E-01	4.18E-01
Col3a1	ENSMUST00000087883.12	KNOWN	protein_coding	1	45311538	45349707	+	3.18E+02	7.29E+01	4.00E-04	9.28E-01	3.68E-01	-2.72E+00	2.29E+01	6.22E+01
Tlr8	ENSMUST00000049023.2	KNOWN	protein_coding	X	167242732	167263789	-	1.27E+01	2.49E+00	3.99E-02	1.00E+00	4.80E-01	-2.08E+00	1.13E+00	2.35E+00
Wbscr22	ENSMUST00000129691.7	KNOWN	protein_coding	5	135052957	135056928	-	2.53E+00	5.55E-01	3.99E-02	1.00E+00	3.68E-01	-2.72E+00	1.51E-01	4.11E-01
Tcf3	ENSMUST00000105344.7	KNOWN	protein_coding	10	80409514	80433638	-	4.12E+00	1.19E+00	3.99E-02	1.00E+00	2.73E-01	-3.66E+00	1.33E-01	4.87E-01
Tm6sf2	ENSMUST00000049197.5	KNOWN	protein_coding	8	70072932	70080053	+	4.10E+00	1.21E+00	3.99E-02	1.00E+00	2.19E-01	-4.57E+00	1.54E-01	7.05E-01
Nabp2	ENSMUST00000164664.7	KNOWN	protein_coding	10	128401910	128410552	-	5.03E+00	1.27E+00	3.99E-02	1.00E+00	3.03E+00	3.03E+00	1.01E+00	3.35E-01
Tm6sf1	ENSMUST00000119543.1	KNOWN	protein_coding	7	81862687	81883420	+	1.66E+00	5.45E-01	3.98E-02	1.00E+00	2.58E-01	-3.88E+00	8.13E-02	3.15E-01
Plcd3	ENSMUST00000103077.1	KNOWN	protein_coding	11	103070304	103101659	-	3.96E+00	1.27E+00	3.98E-02	1.00E+00	2.54E-01	-3.93E+00	1.61E-01	6.31E-01
Mybbp1a	ENSMUST00000162048.7	KNOWN	protein_coding	11	72441357	72451230	+	1.19E+01	3.24E+00	3.98E-02	1.00E+00	2.76E+00	2.76E+00	1.63E+00	5.90E-01
Rragd	ENSMUST00000098190.9	KNOWN	protein_coding	4	32983037	33022181	+	1.60E+01	3.83E+00	3.97E-02	1.00E+00	3.40E-01	-2.94E+00	1.03E+00	3.04E+00
Gm15622	ENSMUST00000143025.1	KNOWN	antisense	13	93625382	93628634	+	1.22E+01	5.06E+00	3.97E-02	1.00E+00	6.89E+00	6.89E+00	2.17E+00	3.15E-01
Ttll5	ENSMUST00000110224.7	KNOWN	protein_coding	12	85824978	86053760	+	2.66E+00	6.07E-01	3.96E-03	1.00E+00	1.91E-01	-5.24E+00	8.57E-02	4.49E-01
Rhoc	ENSMUST00000002303.11	KNOWN	protein_coding	3	104788888	104794460	+	2.34E+01	5.00E+00	3.96E-02	1.00E+00	4.60E-01	-2.17E+00	1.73E+00	3.75E+00
Hus1	ENSMUST00000020683.9	KNOWN	protein_coding	11	8993137	9011192	-	1.16E+01	2.02E+00	3.96E-02	1.00E+00	2.24E+00	2.24E+00	1.50E+00	6.72E-01
Tlr7	ENSMUST00000112161.7	KNOWN	protein_coding	X	167304929	167330529	-	6.34E+00	1.76E+00	3.95E-02	1.00E+00	4.40E-01	-2.27E+00	5.69E-01	1.29E+00
Gm16755	ENSMUST00000180595.1	KNOWN	lincRNA	11	120486339	120488583	-	2.71E+00	5.24E-01	3.95E-02	1.00E+00	2.72E+00	2.72E+00	4.08E-01	1.50E-01
Lig3	ENSMUST00000173727.7	KNOWN	protein_coding	11	82781193	82802027	+	1.42E+01	3.57E+00	3.95E-02	1.00E+00	3.09E+00	3.09E+00	1.86E+00	6.02E-01
Agbl3	ENSMUST00000143474.7	KNOWN	protein_coding	6	34780452	34799043	+	2.13E+00	6.81E-01	3.95E-02	1.00E+00	3.68E+00	3.68E+00	2.85E-01	7.74E-02
Rngtt	ENSMUST00000155397.7	KNOWN	protein_coding	4	33324898	33339178	+	2.91E+00	7.94E-01	3.94E-02	1.00E+00	2.84E-01	-3.52E+00	1.22E-01	4.29E-01
Paqr8	ENSMUST00000189400.6	KNOWN	protein_coding	1	20890606	20939651	+	2.65E+00	4.42E-01	3.94E-02	1.00E+00	2.46E+00	2.46E+00	3.86E-01	1.57E-01
Rhno1	ENSMUST00000112151.1	KNOWN	protein_coding	6	128357365	128362869	-	6.41E+00	1.43E+00	3.93E-02	1.00E+00	4.14E-01	-2.42E+00	4.10E-01	9.90E-01
Hist1h2ap	ENSMUST00000081342.6	KNOWN	protein_coding	13	21833026	21833508	-	6.11E+00	1.41E+00	3.93E-02	1.00E+00	4.03E-01	-2.48E+00	5.04E-01	1.25E+00
Gm24336	ENSMUST00000104203.1	KNOWN	snoRNA	19	44113979	44114125	-	9.97E+00	1.61E+00	3.93E-02	1.00E+00	2.28E+00	2.28E+00	1.36E+00	5.96E-01
Pam	ENSMUST00000058762.14	KNOWN	protein_coding	1	97821094	98095622	-	3.45E+01	6.76E+00	3.92E-03	1.00E+00	4.55E-01	-2.20E+00	2.64E+00	5.79E+00
Rab3il1	ENSMUST00000117641.7	KNOWN	protein_coding	19	10018194	10035456	+	8.13E+00	1.73E+00	3.92E-02	1.00E+00	3.15E+00	3.15E+00	1.55E+00	4.93E-01
Strbp	ENSMUST00000135488.1	KNOWN	protein_coding	2	37634928	37703349	-	3.57E+00	8.54E-01	3.91E-02	1.00E+00	3.68E-01	-2.72E+00	2.33E-01	6.33E-01
Hnrnpd	ENSMUST00000019128.14	KNOWN	protein_coding	5	99960598	99978938	-	1.26E+01	2.16E+00	3.91E-02	1.00E+00	2.42E+00	2.42E+00	1.70E+00	7.04E-01
Rnpepl1	ENSMUST00000179854.7	KNOWN	protein_coding	1	92910825	92920573	+	7.33E+00	1.60E+00	3.91E-02	1.00E+00	3.04E+00	3.04E+00	1.19E+00	3.90E-01
Irf1	ENSMUST00000019043.12	KNOWN	protein_coding	11	53770495	53777324	+	1.54E+01	3.81E+00	3.91E-02	1.00E+00	3.75E+00	3.75E+00	2.79E+00	7.45E-01
Svil	ENSMUST00000125512.7	KNOWN	protein_coding	18	5064472	5119292	+	4.84E+00	2.44E+00	3.91E-02	1.00E+00	4.82E+00	4.82E+00	1.17E+00	2.43E-01
Gas2l3	ENSMUST00000099374.8	KNOWN	protein_coding	10	89408823	89443968	-	9.63E+00	1.62E+00	3.90E-02	1.00E+00	4.80E-01	-2.08E+00	6.89E-01	1.43E+00
Arhgap23	ENSMUST00000107601.7	KNOWN	protein_coding	11	97450160	97502401	+	1.09E+01	3.46E+00	3.89E-02	1.00E+00	3.10E-01	-3.23E+00	5.65E-01	1.82E+00
Fen1	ENSMUST00000142241.1	KNOWN	protein_coding	19	10199142	10203895	-	9.85E+00	1.91E+00	3.89E-02	1.00E+00	2.07E+00	2.07E+00	1.26E+00	6.10E-01
Prlr	ENSMUST00000005400.12	KNOWN	protein_coding	15	10177238	10329389	+	1.68E+01	4.48E+00	3.89E-02	1.00E+00	3.06E+00	3.06E+00	3.40E+00	1.11E+00
Jag1	ENSMUST00000133640.1	KNOWN	protein_coding	2	137082893	137085950	-	2.26E+00	7.72E-01	3.88E-02	1.00E+00	1.39E-01	-7.21E+00	6.88E-02	4.96E-01
Piga	ENSMUST00000033754.14	KNOWN	protein_coding	X	164419787	164433917	+	1.04E+01	2.72E+00	3.88E-02	1.00E+00	2.44E+00	2.44E+00	1.04E+00	4.25E-01
Bdh2	ENSMUST00000120397.7	KNOWN	protein_coding	3	135281221	135304427	+	1.49E+01	2.97E+00	3.87E-02	1.00E+00	2.62E+00	2.62E+00	1.87E+00	7.15E-01
AI480526	ENSMUST00000159072.1	KNOWN	lincRNA	5	123133723	123138110	-	7.74E+00	1.47E+00	3.86E-02	1.00E+00	2.11E+00	2.11E+00	1.30E+00	6.18E-01
Cgrrf1	ENSMUST00000133790.1	KNOWN	protein_coding	14	46832244	46848060	+	4.59E+00	7.83E-01	3.86E-02	1.00E+00	2.27E+00	2.27E+00	7.10E-01	3.13E-01
Mical3	ENSMUST00000204248.1	KNOWN	protein_coding	6	121022208	121131000	-	1.88E+01	3.19E+00	3.85E-02	1.00E+00	2.18E+00	2.18E+00	2.85E+00	1.31E+00
Srebf1	ENSMUST00000144942.1	KNOWN	protein_coding	11	60200463	60210466	-	1.51E+02	4.86E+01	3.85E-02	1.00E+00	2.99E+00	2.99E+00	2.96E+01	9.91E+00
Sat1	ENSMUST00000152463.7	KNOWN	protein_coding	X	155213132	155216450	-	3.72E+00	1.18E+00	3.85E-02	1.00E+00	3.31E+00	3.31E+00	8.88E-01	2.68E-01
Trappc11	ENSMUST00000125065.7	KNOWN	protein_coding	8	47490129	47533471	-	1.16E+01	2.81E+00	3.84E-02	1.00E+00	4.43E-01	-2.25E+00	4.93E-01	1.11E+00
Nr4a2	ENSMUST00000183542.7	KNOWN	protein_coding	2	57106830	57124004	-	2.33E+00	8.01E-01	3.84E-02	1.00E+00	2.99E-01	-3.34E+00	1.63E-01	5.46E-01
Tpm1	ENSMUST00000113701.7	KNOWN	protein_coding	9	67022606	67049202	-	1.38E+01	6.15E+00	3.84E-02	1.00E+00	1.81E-01	-5.53E+00	5.18E-01	2.87E+00
Tie1	ENSMUST00000184261.7	KNOWN	protein_coding	4	118471191	118489756	-	5.53E+00	1.01E+00	3.84E-02	1.00E+00	2.68E+00	2.68E+00	8.79E-01	3.28E-01
Apoa1	ENSMUST00000132155.1	KNOWN	protein_coding	9	46228721	46229974	+	1.05E+02	2.52E+01	3.84E-02	1.00E+00	2.93E+00	2.93E+00	1.52E+01	5.17E+00
Sema4c	ENSMUST00000114991.7	KNOWN	protein_coding	1	36548642	36558350	-	3.42E+00	8.49E-01	3.83E-02	1.00E+00	3.08E-01	-3.25E+00	1.83E-01	5.93E-01
Gm43796	ENSMUST00000202853.1	KNOWN	protein_coding	17	24163865	24186288	-	1.41E+01	4.31E+00	3.82E-03	1.00E+00	2.33E-01	-4.30E+00	5.81E-01	2.50E+00
Gm44283	ENSMUST00000204461.1	KNOWN	TEC	2	38015218	38019168	-	4.74E+00	9.04E-01	3.82E-02	1.00E+00	2.27E+00	2.27E+00	7.54E-01	3.32E-01
Pfkfb1	ENSMUST00000153221.7	KNOWN	protein_coding	X	150588229	150625184	+	5.21E+00	1.00E+00	3.81E-02	1.00E+00	3.51E-01	-2.85E+00	2.63E-01	7.51E-01
Nfkbiz	ENSMUST00000114457.7	KNOWN	protein_coding	16	55811375	55838900	-	2.24E+00	5.16E-01	3.80E-02	1.00E+00	3.07E-01	-3.26E+00	1.23E-01	4.02E-01
Tmem248	ENSMUST00000200802.3	KNOWN	protein_coding	5	130219840	130231918	+	1.70E+00	8.59E-01	3.80E-02	1.00E+00	1.63E-01	-6.15E+00	6.88E-02	4.23E-01
Acvr2b	ENSMUST00000165044.1	KNOWN	protein_coding	9	119402501	119433502	+	7.02E+00	1.37E+00	3.80E-02	1.00E+00	2.86E+00	2.86E+00	1.03E+00	3.59E-01
Lum	ENSMUST00000038160.4	KNOWN	protein_coding	10	97565501	97572704	+	6.44E+01	1.22E+01	3.79E-03	1.00E+00	4.56E-01	-2.19E+00	4.63E+00	1.02E+01
Ikbkg	ENSMUST00000149525.7	KNOWN	protein_coding	X	74429281	74443358	+	3.79E+00	1.25E+00	3.79E-02	1.00E+00	5.64E-02	-1.77E+01	4.52E-02	8.00E-01
Krt7	ENSMUST00000068904.8	KNOWN	protein_coding	15	101412402	101430314	+	1.72E+00	6.04E-01	3.79E-02	1.00E+00	2.51E-01	-3.99E+00	9.66E-02	3.85E-01
Vsig10	ENSMUST00000111967.7	KNOWN	protein_coding	5	117319083	117355006	+	3.04E+00	1.39E+00	3.79E-02	1.00E+00	1.60E-01	-6.23E+00	1.08E-01	6.73E-01
Egr2	ENSMUST00000105438.8	KNOWN	protein_coding	10	67537870	67542189	+	2.98E+00	1.25E+00	3.78E-03	1.00E+00	1.39E-01	-7.19E+00	1.15E-01	8.30E-01
Gtf3c2	ENSMUST00000202254.3	KNOWN	protein_coding	5	31156005	31180133	-	2.43E+01	5.60E+00	3.78E-02	1.00E+00	4.75E-01	-2.11E+00	1.97E+00	4.14E+00
Ccdc28b	ENSMUST00000030586.14	KNOWN	protein_coding	4	129619274	129623948	-	4.32E+00	8.49E-01	3.78E-02	1.00E+00	3.45E-01	-2.90E+00	2.43E-01	7.05E-01
Hpf1	ENSMUST00000209553.1	KNOWN	protein_coding	8	60905079	60906661	+	2.50E+00	4.46E-01	3.78E-02	1.00E+00	2.74E+00	2.74E+00	4.00E-01	1.46E-01
Gabrb3	ENSMUST00000039697.13	KNOWN	protein_coding	7	57591162	57828803	+	1.81E+01	6.06E+00	3.77E-02	1.00E+00	3.60E-01	-2.78E+00	1.37E+00	3.80E+00
Ldb2	ENSMUST00000070748.9	KNOWN	protein_coding	5	44472132	44799640	-	4.05E+00	1.43E+00	3.77E-02	1.00E+00	1.80E-01	-5.54E+00	1.17E-01	6.46E-01
Fhod3	ENSMUST00000037097.7	KNOWN	protein_coding	18	24709445	25133501	+	6.74E+00	1.37E+00	3.77E-02	1.00E+00	2.30E+00	2.30E+00	1.13E+00	4.92E-01
Auh	ENSMUST00000123599.7	KNOWN	protein_coding	13	52840869	52929459	-	2.86E+00	6.53E-01	3.77E-02	1.00E+00	3.44E+00	3.44E+00	3.89E-01	1.13E-01
Znhit6	ENSMUST00000197604.2	KNOWN	protein_coding	3	145576336	145592885	+	1.73E+00	7.57E-01	3.76E-03	1.00E+00	7.90E-02	-1.27E+01	3.85E-02	4.87E-01
Hmgn2	ENSMUST00000105893.7	KNOWN	protein_coding	4	133964990	133967442	-	4.04E+00	1.31E+00	3.76E-02	1.00E+00	9.91E-02	-1.01E+01	5.84E-02	5.90E-01
Azgp1	ENSMUST00000197571.1	KNOWN	protein_coding	5	137981520	137990234	+	4.25E+02	1.24E+02	3.76E-02	1.00E+00	4.44E-01	-2.25E+00	3.31E+01	7.45E+01
Sumo2	ENSMUST00000118155.7	KNOWN	protein_coding	11	115523102	115536182	-	7.64E+00	2.03E+00	3.76E-02	1.00E+00	2.60E-01	-3.84E+00	3.38E-01	1.30E+00
Nudt22	ENSMUST00000180762.1	KNOWN	protein_coding	19	6993019	6994885	-	3.99E+00	1.11E+00	3.76E-02	1.00E+00	5.09E+00	5.09E+00	5.89E-01	1.16E-01
Gstm3	ENSMUST00000004136.9	KNOWN	protein_coding	3	107963696	107969284	-	2.35E+02	5.27E+01	3.75E-02	1.00E+00	4.35E-01	-2.30E+00	1.40E+01	3.21E+01
Ddit4l	ENSMUST00000053855.7	KNOWN	protein_coding	3	137623672	137628334	+	4.72E+00	1.12E+00	3.75E-02	1.00E+00	3.54E-01	-2.83E+00	2.84E-01	8.02E-01
Gm28323	ENSMUST00000186817.1	KNOWN	sense_intronic	1	51877110	51879609	-	5.60E+00	1.36E+00	3.75E-02	1.00E+00	2.90E+00	2.90E+00	8.46E-01	2.92E-01
Rnf31	ENSMUST00000140178.1	KNOWN	protein_coding	14	55592275	55603665	+	8.53E+00	2.28E+00	3.75E-02	1.00E+00	4.01E+00	4.01E+00	1.56E+00	3.90E-01
Tmem192	ENSMUST00000079896.8	KNOWN	protein_coding	8	64947254	64969032	+	3.67E+00	1.18E+00	3.75E-02	1.00E+00	5.14E+00	5.14E+00	7.81E-01	1.52E-01
Gdf10	ENSMUST00000168727.1	KNOWN	protein_coding	14	33923587	33935281	+	3.96E+01	8.89E+00	3.74E-02	1.00E+00	4.73E-01	-2.12E+00	2.88E+00	6.10E+00
Myo5c	ENSMUST00000036555.6	KNOWN	protein_coding	9	75232014	75305452	+	2.00E+00	6.24E-01	3.74E-02	1.00E+00	2.70E-01	-3.71E+00	9.63E-02	3.57E-01
Mif4gd	ENSMUST00000106507.8	KNOWN	protein_coding	11	115607918	115612504	-	7.96E+00	1.40E+00	3.74E-02	1.00E+00	2.23E+00	2.23E+00	9.47E-01	4.25E-01
Ccl2	ENSMUST00000000193.5	KNOWN	protein_coding	11	82035571	82037454	+	8.40E+00	2.56E+00	3.73E-02	1.00E+00	4.27E-01	-2.34E+00	7.80E-01	1.83E+00
Zfp354a	ENSMUST00000020628.5	KNOWN	protein_coding	11	51060122	51070686	+	2.21E+00	8.76E-01	3.73E-02	1.00E+00	1.66E-01	-6.04E+00	9.77E-02	5.91E-01
Gm37311	ENSMUST00000195541.1	KNOWN	TEC	16	77616311	77618335	+	5.76E+00	9.95E-01	3.73E-02	1.00E+00	2.13E+00	2.13E+00	9.11E-01	4.27E-01
Slc25a44	ENSMUST00000193433.5	KNOWN	protein_coding	3	88410498	88425109	-	1.92E+01	5.00E+00	3.73E-02	1.00E+00	2.32E+00	2.32E+00	2.15E+00	9.29E-01
Vac14	ENSMUST00000213003.1	KNOWN	protein_coding	8	110618585	110720397	+	7.78E+00	1.76E+00	3.73E-02	1.00E+00	2.75E+00	2.75E+00	1.06E+00	3.85E-01
0610037L13Rik	ENSMUST00000120473.7	KNOWN	protein_coding	4	107889869	107895347	+	2.67E+00	5.01E-01	3.72E-02	1.00E+00	3.68E-01	-2.71E+00	1.68E-01	4.56E-01
Epb41l1	ENSMUST00000109577.8	KNOWN	protein_coding	2	156421112	156543215	+	5.31E+00	1.43E+00	3.72E-02	1.00E+00	2.04E-01	-4.90E+00	2.36E-01	1.16E+00
Spns1	ENSMUST00000032994.14	KNOWN	protein_coding	7	126370060	126377451	-	2.18E+01	4.07E+00	3.72E-02	1.00E+00	2.51E+00	2.51E+00	3.11E+00	1.24E+00
Prok1	ENSMUST00000198732.1	KNOWN	protein_coding	3	107232813	107237262	-	1.09E+01	2.11E+00	3.71E-03	1.00E+00	3.41E+00	3.41E+00	1.69E+00	4.96E-01
Phtf1	ENSMUST00000055425.14	KNOWN	protein_coding	3	103968368	104007491	+	5.07E+00	1.28E+00	3.71E-02	1.00E+00	3.83E+00	3.83E+00	9.92E-01	2.59E-01
Timm10b	ENSMUST00000142874.8	KNOWN	protein_coding	7	105640562	105684440	+	1.68E+00	5.60E-01	3.71E-02	1.00E+00	5.70E+00	5.70E+00	3.66E-01	6.42E-02
Mmp12	ENSMUST00000127722.1	KNOWN	protein_coding	9	7347406	7358889	+	1.91E+01	1.21E+01	3.70E-02	1.00E+00	2.01E-01	-4.97E+00	1.06E+00	5.27E+00
Adh6-ps1	ENSMUST00000196293.1	KNOWN	transcribed_unprocessed_pseudogene	3	138374190	138395003	+	2.38E+01	4.51E+00	3.70E-02	1.00E+00	2.01E+00	2.01E+00	3.56E+00	1.77E+00
Gm12247	ENSMUST00000117585.1	KNOWN	processed_pseudogene	11	58097104	58097774	-	3.27E+00	8.20E-01	3.70E-02	1.00E+00	3.28E+00	3.28E+00	4.74E-01	1.45E-01
Fgd3	ENSMUST00000048716.10	KNOWN	protein_coding	13	49263110	49299021	-	2.02E+00	4.04E-01	3.70E-02	1.00E+00	4.18E+00	4.18E+00	3.42E-01	8.18E-02
Dock10	ENSMUST00000187774.6	KNOWN	protein_coding	1	80501553	80665310	-	3.48E+01	1.00E+01	3.69E-02	1.00E+00	4.57E-01	-2.19E+00	3.38E+00	7.41E+00
2810403A07Rik	ENSMUST00000198721.1	KNOWN	protein_coding	3	88699640	88708988	+	1.73E+00	5.55E-01	3.69E-02	1.00E+00	6.19E+00	6.19E+00	2.33E-01	3.76E-02
Pced1a	ENSMUST00000131561.7	KNOWN	protein_coding	2	130417247	130424249	-	1.75E+00	4.39E-01	3.68E-02	1.00E+00	3.48E-01	-2.88E+00	1.39E-01	4.00E-01
Rheb	ENSMUST00000196039.1	KNOWN	protein_coding	5	24840004	24842610	-	6.35E+00	1.22E+00	3.68E-02	1.00E+00	2.26E+00	2.26E+00	1.14E+00	5.05E-01
Tmem134	ENSMUST00000138593.8	KNOWN	processed_transcript	19	4125959	4131728	+	4.28E+00	1.06E+00	3.68E-02	1.00E+00	3.48E+00	3.48E+00	8.55E-01	2.46E-01
Supv3l1	ENSMUST00000161830.1	KNOWN	protein_coding	10	62429340	62430622	-	3.44E+00	9.54E-01	3.67E-02	1.00E+00	2.65E-01	-3.77E+00	1.44E-01	5.43E-01
Kif20a	ENSMUST00000166044.1	KNOWN	protein_coding	18	34625033	34633266	+	3.92E+00	1.55E+00	3.66E-03	1.00E+00	1.03E-01	-9.67E+00	1.03E-01	9.96E-01
Atg16l2	ENSMUST00000122116.7	KNOWN	protein_coding	7	101289617	101302072	-	8.51E+00	1.76E+00	3.66E-02	1.00E+00	3.65E-01	-2.74E+00	4.44E-01	1.22E+00
Map2k7	ENSMUST00000062686.10	KNOWN	protein_coding	8	4238761	4247898	+	3.09E+01	7.13E+00	3.65E-02	1.00E+00	4.66E-01	-2.14E+00	2.22E+00	4.77E+00
Col6a2	ENSMUST00000001181.12	KNOWN	protein_coding	10	76595762	76623631	-	2.87E+01	8.22E+00	3.65E-02	1.00E+00	3.95E-01	-2.53E+00	1.93E+00	4.90E+00
Itgav	ENSMUST00000141725.2	KNOWN	protein_coding	2	83724452	83747945	+	3.24E+00	6.99E-01	3.65E-02	1.00E+00	3.50E-01	-2.86E+00	2.11E-01	6.03E-01
Fam161a	ENSMUST00000208732.1	KNOWN	protein_coding	11	23020000	23029843	+	2.01E+00	9.61E-01	3.65E-02	1.00E+00	1.40E-01	-7.13E+00	3.95E-02	2.81E-01
Herpud1	ENSMUST00000160866.1	KNOWN	protein_coding	8	94393531	94394910	+	2.81E+01	6.16E+00	3.65E-02	1.00E+00	2.07E+00	2.07E+00	4.42E+00	2.13E+00
Diaph2	ENSMUST00000143668.7	KNOWN	protein_coding	X	129749796	130328858	+	1.58E+01	4.18E+00	3.65E-02	1.00E+00	2.57E+00	2.57E+00	2.68E+00	1.04E+00
Sri	ENSMUST00000149420.7	KNOWN	protein_coding	5	8056608	8064604	+	2.76E+00	4.73E-01	3.65E-02	1.00E+00	2.76E+00	2.76E+00	4.20E-01	1.52E-01
Zfp384	ENSMUST00000145138.7	KNOWN	protein_coding	6	125009227	125037638	+	3.84E+00	1.59E+00	3.64E-02	1.00E+00	6.71E+00	6.71E+00	7.56E-01	1.13E-01
Acot8	ENSMUST00000017451.6	KNOWN	protein_coding	2	164792768	164804883	-	3.53E+00	1.26E+00	3.63E-02	1.00E+00	1.02E-01	-9.81E+00	8.40E-02	8.24E-01
Dhx30	ENSMUST00000197928.4	KNOWN	protein_coding	9	110084320	110117831	-	3.66E+00	1.14E+00	3.63E-02	1.00E+00	3.79E+00	3.79E+00	7.49E-01	1.98E-01
AI506816	ENSMUST00000199941.4	KNOWN	processed_transcript	5	23700649	23712667	-	4.16E+01	1.03E+01	3.62E-02	1.00E+00	3.77E-01	-2.65E+00	2.57E+00	6.81E+00
Lrrc14	ENSMUST00000154531.7	KNOWN	protein_coding	15	76710663	76715131	+	3.74E+00	7.41E-01	3.61E-02	1.00E+00	3.50E+00	3.50E+00	4.83E-01	1.38E-01
Nrp2	ENSMUST00000027112.12	KNOWN	protein_coding	1	62703702	62796982	+	4.20E+00	1.98E+00	3.60E-03	1.00E+00	8.95E-02	-1.12E+01	1.05E-01	1.17E+00
Dpyd	ENSMUST00000200178.1	KNOWN	protein_coding	3	118562186	118563153	+	1.13E+01	2.87E+00	3.60E-03	1.00E+00	3.27E+00	3.27E+00	2.06E+00	6.31E-01
1600002H07Rik	ENSMUST00000124557.1	KNOWN	protein_coding	17	24215546	24220693	-	1.68E+01	3.65E+00	3.59E-03	1.00E+00	2.56E-01	-3.91E+00	6.68E-01	2.61E+00
Trmt13	ENSMUST00000199439.1	KNOWN	protein_coding	3	116581336	116583477	-	2.89E+00	8.91E-01	3.59E-02	1.00E+00	3.12E+00	3.12E+00	3.59E-01	1.15E-01
Pla2g7	ENSMUST00000024706.11	KNOWN	protein_coding	17	43568269	43612202	+	3.06E+01	7.61E+00	3.58E-03	1.00E+00	3.50E-01	-2.86E+00	2.34E+00	6.69E+00
Elovl7	ENSMUST00000022207.8	KNOWN	protein_coding	13	108214404	108287106	+	3.91E+00	1.09E+00	3.58E-02	1.00E+00	2.55E-01	-3.92E+00	2.03E-01	7.96E-01
Gtf2h2	ENSMUST00000066984.13	KNOWN	protein_coding	13	100468580	100492562	-	1.62E+01	4.07E+00	3.58E-02	1.00E+00	2.55E+00	2.55E+00	1.82E+00	7.14E-01
Fam219a	ENSMUST00000108052.9	KNOWN	protein_coding	4	41517691	41569538	-	6.74E+00	1.86E+00	3.58E-02	1.00E+00	3.06E+00	3.06E+00	1.36E+00	4.45E-01
Zfp740	ENSMUST00000119800.7	KNOWN	protein_coding	15	102204609	102215607	+	2.14E+01	4.30E+00	3.57E-03	1.00E+00	2.30E+00	2.30E+00	3.89E+00	1.69E+00
Irf7	ENSMUST00000106023.7	KNOWN	protein_coding	7	141262706	141266422	-	8.26E+00	1.97E+00	3.57E-02	1.00E+00	2.50E+00	2.50E+00	1.63E+00	6.50E-01
Hgfac	ENSMUST00000202168.1	KNOWN	protein_coding	5	35046565	35048407	+	7.16E+00	2.02E+00	3.57E-02	1.00E+00	3.57E+00	3.57E+00	1.21E+00	3.40E-01
Rassf9	ENSMUST00000055355.4	KNOWN	protein_coding	10	102512222	102546561	+	2.13E+00	4.99E-01	3.55E-02	1.00E+00	3.13E-01	-3.20E+00	1.15E-01	3.68E-01
Insc	ENSMUST00000150991.2	KNOWN	protein_coding	7	114792053	114850381	+	9.47E+00	4.15E+00	3.55E-02	1.00E+00	1.04E-01	-9.62E+00	1.30E-01	1.25E+00
Ap2a1	ENSMUST00000207554.1	KNOWN	protein_coding	7	44915833	44929463	-	3.31E+00	1.15E+00	3.55E-02	1.00E+00	1.26E+01	1.26E+01	4.79E-01	3.78E-02
G2e3	ENSMUST00000119211.7	KNOWN	protein_coding	12	51348288	51373268	+	2.27E+00	5.59E-01	3.55E-02	1.00E+00	3.64E+00	3.64E+00	2.92E-01	8.03E-02
Nfatc3	ENSMUST00000212577.1	KNOWN	protein_coding	8	106059633	106092577	+	1.65E+00	5.00E-01	3.55E-02	1.00E+00	3.75E+00	3.75E+00	2.02E-01	5.39E-02
Gm26735	ENSMUST00000180992.1	KNOWN	lincRNA	13	28943048	28951672	+	5.30E+00	1.36E+00	3.53E-02	1.00E+00	2.85E-01	-3.51E+00	3.56E-01	1.25E+00
Cd63	ENSMUST00000105229.7	KNOWN	protein_coding	10	128908919	128912817	+	3.08E+00	8.97E-01	3.53E-02	1.00E+00	2.69E-01	-3.72E+00	1.73E-01	6.43E-01
Nrg1	ENSMUST00000208205.1	KNOWN	protein_coding	8	31817648	32009452	-	1.45E+00	6.17E-01	3.53E-02	1.00E+00	1.24E-01	-8.04E+00	3.85E-02	3.10E-01
C8g	ENSMUST00000040042.10	KNOWN	protein_coding	2	25498651	25500614	-	8.77E+01	1.78E+01	3.53E-02	1.00E+00	2.10E+00	2.10E+00	1.28E+01	6.12E+00
Ube2k	ENSMUST00000202082.3	KNOWN	protein_coding	5	65537320	65598930	+	2.31E+01	5.62E+00	3.53E-02	1.00E+00	2.88E+00	2.88E+00	3.77E+00	1.31E+00
Tmbim1	ENSMUST00000135384.7	KNOWN	protein_coding	1	74288251	74304352	-	4.34E+00	1.09E+00	3.53E-02	1.00E+00	3.71E+00	3.71E+00	8.00E-01	2.16E-01
Bach2	ENSMUST00000108180.8	KNOWN	protein_coding	4	32238804	32586105	+	2.88E+01	6.41E+00	3.52E-02	1.00E+00	2.04E+00	2.04E+00	4.30E+00	2.10E+00
Mff	ENSMUST00000162056.7	KNOWN	protein_coding	1	82724934	82736729	+	6.04E+00	9.96E-01	3.52E-02	1.00E+00	2.19E+00	2.19E+00	8.16E-01	3.73E-01
Ifi27l2b	ENSMUST00000044687.6	KNOWN	protein_coding	12	103450898	103457224	-	6.61E+01	1.70E+01	3.51E-02	1.00E+00	4.58E-01	-2.19E+00	6.02E+00	1.32E+01
Thsd7a	ENSMUST00000172356.7	KNOWN	protein_coding	6	12311610	12749254	-	3.65E+00	8.34E-01	3.51E-02	1.00E+00	3.16E-01	-3.17E+00	1.76E-01	5.57E-01
Nrd1	ENSMUST00000150177.7	KNOWN	protein_coding	4	109032413	109043428	+	1.63E+00	8.92E-01	3.51E-02	1.00E+00	1.81E-01	-5.52E+00	7.66E-02	4.23E-01
9030407P20Rik	ENSMUST00000180933.2	KNOWN	processed_transcript	7	120673436	120677521	-	1.41E+00	5.72E-01	3.51E-02	1.00E+00	6.24E+00	6.24E+00	3.04E-01	4.87E-02
Ctr9	ENSMUST00000143818.1	KNOWN	protein_coding	7	111030215	111034057	+	2.90E+00	1.10E+00	3.50E-03	1.00E+00	6.67E-02	-1.50E+01	4.33E-02	6.49E-01
Ak7	ENSMUST00000040876.5	KNOWN	protein_coding	12	105705982	105782448	+	2.39E+00	7.25E-01	3.50E-02	1.00E+00	3.33E-01	-3.00E+00	8.51E-02	2.55E-01
Ikbkg	ENSMUST00000143784.1	KNOWN	protein_coding	X	74438887	74448230	+	7.99E+00	2.36E+00	3.50E-02	1.00E+00	2.18E-01	-4.59E+00	3.32E-01	1.52E+00
Kyat3	ENSMUST00000196928.1	KNOWN	protein_coding	3	142728394	142730355	+	1.24E+01	2.41E+00	3.50E-02	1.00E+00	2.12E+00	2.12E+00	1.63E+00	7.68E-01
Smoc2	ENSMUST00000024660.8	KNOWN	protein_coding	17	14279506	14404791	+	2.77E+01	5.12E+00	3.49E-03	1.00E+00	4.16E-01	-2.41E+00	1.73E+00	4.17E+00
Ube2b	ENSMUST00000147833.1	KNOWN	protein_coding	11	51997646	52000763	-	2.45E+00	9.40E-01	3.49E-02	1.00E+00	5.00E+00	5.00E+00	5.52E-01	1.10E-01
Trpc4ap	ENSMUST00000140370.7	KNOWN	protein_coding	2	155643594	155663823	-	7.18E+00	1.41E+00	3.48E-02	1.00E+00	4.86E-01	-2.06E+00	5.73E-01	1.18E+00
Ubash3b	ENSMUST00000151485.7	KNOWN	protein_coding	9	41014721	41079507	-	2.62E+00	9.06E-01	3.48E-02	1.00E+00	2.19E-01	-4.56E+00	1.28E-01	5.83E-01
Cic	ENSMUST00000165239.2	KNOWN	protein_coding	7	25282810	25291343	+	7.25E+00	2.13E+00	3.48E-02	1.00E+00	2.42E+00	2.42E+00	1.34E+00	5.56E-01
Mirt2	ENSMUST00000175179.1	KNOWN	misc_RNA	15	76267135	76267420	-	2.01E+00	4.99E-01	3.47E-02	1.00E+00	2.80E-01	-3.57E+00	8.80E-02	3.14E-01
Crispld2	ENSMUST00000132583.7	KNOWN	protein_coding	8	119992438	120052794	+	4.78E+00	1.39E+00	3.47E-02	1.00E+00	1.71E-01	-5.84E+00	1.14E-01	6.68E-01
Hemk1	ENSMUST00000148165.6	KNOWN	protein_coding	9	107327692	107338318	-	9.45E+00	2.96E+00	3.46E-02	1.00E+00	4.04E+00	4.04E+00	1.28E+00	3.17E-01
Mthfsl	ENSMUST00000185519.6	KNOWN	protein_coding	9	88688606	88716211	-	2.15E+00	7.92E-01	3.46E-02	1.00E+00	4.60E+00	4.60E+00	4.71E-01	1.02E-01
Ccne2	ENSMUST00000108324.3	KNOWN	protein_coding	4	11191730	11204683	+	1.26E+01	3.02E+00	3.45E-02	1.00E+00	2.01E+00	2.01E+00	1.27E+00	6.29E-01
Zc4h2	ENSMUST00000119640.7	KNOWN	protein_coding	X	95639196	95658384	-	2.33E+00	7.14E-01	3.45E-02	1.00E+00	6.15E+00	6.15E+00	4.26E-01	6.92E-02
Pcnp	ENSMUST00000119981.7	KNOWN	protein_coding	16	56007245	56024629	-	1.48E+00	6.57E-01	3.45E-02	1.00E+00	7.77E+00	7.77E+00	3.29E-01	4.24E-02
Ednrb	ENSMUST00000022718.9	KNOWN	protein_coding	14	103814625	103844174	-	5.56E+01	9.96E+00	3.44E-03	1.00E+00	4.12E-01	-2.43E+00	3.88E+00	9.41E+00
Fbln5	ENSMUST00000021603.8	KNOWN	protein_coding	12	101746565	101819056	-	2.04E+01	4.03E+00	3.44E-03	1.00E+00	4.07E-01	-2.45E+00	1.36E+00	3.33E+00
Prss8	ENSMUST00000032988.9	KNOWN	protein_coding	7	127925716	127930105	-	9.29E+00	3.39E+00	3.44E-03	1.00E+00	1.70E-01	-5.87E+00	1.87E-01	1.10E+00
Fbxo9	ENSMUST00000159453.1	KNOWN	protein_coding	9	78081841	78084732	-	2.16E+00	6.56E-01	3.44E-02	1.00E+00	3.66E+00	3.66E+00	4.86E-01	1.33E-01
Tor2a	ENSMUST00000175763.7	KNOWN	protein_coding	2	32757260	32762245	+	7.07E+00	1.69E+00	3.44E-02	1.00E+00	7.85E+00	7.85E+00	1.20E+00	1.53E-01
Glul	ENSMUST00000153134.2	KNOWN	protein_coding	1	153903798	153907030	+	1.12E+01	3.21E+00	3.43E-02	1.00E+00	2.88E-01	-3.48E+00	6.38E-01	2.22E+00
Srebf1	ENSMUST00000136215.1	KNOWN	protein_coding	11	60206950	60222582	-	2.89E+00	9.52E-01	3.43E-02	1.00E+00	2.16E-01	-4.63E+00	1.00E-01	4.63E-01
Gpcpd1	ENSMUST00000110142.7	KNOWN	protein_coding	2	132529083	132578249	-	2.46E+02	7.40E+01	3.43E-02	1.00E+00	2.32E+00	2.32E+00	2.92E+01	1.26E+01
Agmo	ENSMUST00000159998.7	KNOWN	protein_coding	12	37241860	37421748	+	1.12E+01	2.20E+00	3.43E-02	1.00E+00	2.47E+00	2.47E+00	1.93E+00	7.82E-01
Tfdp2	ENSMUST00000179065.7	KNOWN	protein_coding	9	96259253	96318982	+	1.04E+01	2.78E+00	3.43E-02	1.00E+00	3.65E+00	3.65E+00	1.58E+00	4.32E-01
Nipsnap1	ENSMUST00000139737.1	KNOWN	protein_coding	11	4883194	4889132	+	1.22E+00	4.59E-01	3.42E-03	1.00E+00	8.58E+00	8.58E+00	3.25E-01	3.78E-02
Zfp62	ENSMUST00000136539.1	KNOWN	protein_coding	11	49204319	49217764	+	6.43E+00	1.39E+00	3.42E-02	1.00E+00	2.70E-01	-3.71E+00	2.59E-01	9.59E-01
Oaz2	ENSMUST00000147732.8	KNOWN	protein_coding	9	65676586	65690267	+	1.29E+01	3.22E+00	3.42E-02	1.00E+00	2.14E+00	2.14E+00	2.50E+00	1.17E+00
C77080	ENSMUST00000146376.1	KNOWN	protein_coding	4	129225383	129227481	-	2.06E+00	6.94E-01	3.41E-03	1.00E+00	1.23E+01	1.23E+01	5.02E-01	4.09E-02
Stxbp5l	ENSMUST00000114780.7	KNOWN	protein_coding	16	37115656	37384963	-	1.09E+00	4.22E-01	3.41E-02	1.00E+00	7.31E+00	7.31E+00	2.75E-01	3.77E-02
Angpt1	ENSMUST00000022921.5	KNOWN	protein_coding	15	42424727	42676978	-	6.51E+00	1.19E+00	3.40E-02	1.00E+00	4.10E-01	-2.44E+00	4.27E-01	1.04E+00
Fam206a	ENSMUST00000131520.7	KNOWN	protein_coding	4	56802352	56809602	+	4.10E+00	1.17E+00	3.40E-02	1.00E+00	2.70E+00	2.70E+00	8.79E-01	3.25E-01
Limk2	ENSMUST00000110029.8	KNOWN	protein_coding	11	3344256	3356142	-	4.62E+00	1.19E+00	3.40E-02	1.00E+00	3.37E+00	3.37E+00	9.14E-01	2.71E-01
Rusc2	ENSMUST00000173682.7	KNOWN	protein_coding	4	43414696	43426650	+	3.75E+00	1.67E+00	3.39E-02	1.00E+00	8.11E-02	-1.23E+01	6.73E-02	8.30E-01
Serpinb6b	ENSMUST00000164541.1	KNOWN	protein_coding	13	32965503	32979063	+	1.52E+01	4.10E+00	3.39E-02	1.00E+00	3.83E-01	-2.61E+00	1.12E+00	2.93E+00
Gpr35	ENSMUST00000186298.6	KNOWN	protein_coding	1	92973122	92985045	+	3.72E+00	1.30E+00	3.38E-02	1.00E+00	2.79E-01	-3.59E+00	2.60E-01	9.34E-01
Bcas3	ENSMUST00000108056.7	KNOWN	protein_coding	11	85353167	85510992	+	9.41E+00	1.60E+00	3.37E-02	1.00E+00	2.04E+00	2.04E+00	1.26E+00	6.19E-01
Zfp182	ENSMUST00000115334.7	KNOWN	protein_coding	X	21028943	21062053	-	7.74E+00	1.76E+00	3.37E-02	1.00E+00	2.89E+00	2.89E+00	1.38E+00	4.79E-01
Dot1l	ENSMUST00000138505.1	KNOWN	protein_coding	10	80791454	80793819	+	2.88E+00	6.21E-01	3.37E-02	1.00E+00	3.08E+00	3.08E+00	5.12E-01	1.66E-01
Poldip3	ENSMUST00000100375.10	KNOWN	protein_coding	15	83125978	83149332	-	4.87E+01	8.37E+00	3.36E-03	1.00E+00	2.39E+00	2.39E+00	7.09E+00	2.96E+00
Foxo3	ENSMUST00000175881.7	KNOWN	protein_coding	10	42196268	42276697	-	4.87E+00	1.30E+00	3.36E-02	1.00E+00	3.21E-01	-3.11E+00	2.67E-01	8.32E-01
Fes	ENSMUST00000206728.1	KNOWN	protein_coding	7	80377773	80387420	-	1.91E+00	7.11E-01	3.36E-02	1.00E+00	7.31E+00	7.31E+00	4.92E-01	6.74E-02
Fstl1	ENSMUST00000114763.2	KNOWN	protein_coding	16	37776873	37836515	+	3.81E+01	7.01E+00	3.35E-03	1.00E+00	4.70E-01	-2.13E+00	2.92E+00	6.21E+00
Fryl	ENSMUST00000156661.8	KNOWN	protein_coding	5	73021198	73071578	-	3.23E+00	1.24E+00	3.35E-03	1.00E+00	8.72E+00	8.72E+00	9.24E-01	1.06E-01
Med23	ENSMUST00000176285.1	KNOWN	protein_coding	10	24888451	24913021	+	3.16E+00	1.51E+00	3.34E-02	1.00E+00	7.13E-02	-1.40E+01	5.58E-02	7.82E-01
Mybl1	ENSMUST00000115468.8	KNOWN	protein_coding	1	9669537	9700025	-	1.43E+00	4.41E-01	3.34E-02	1.00E+00	2.74E-01	-3.65E+00	8.95E-02	3.27E-01
Gstm5	ENSMUST00000167387.7	KNOWN	protein_coding	3	107895954	107898550	+	2.36E+00	1.10E+00	3.34E-02	1.00E+00	2.00E-01	-5.00E+00	4.01E-02	2.01E-01
Impdh1	ENSMUST00000162099.7	KNOWN	protein_coding	6	29200438	29216343	-	2.04E+00	6.32E-01	3.33E-03	1.00E+00	1.68E-01	-5.96E+00	8.27E-02	4.93E-01
Grb7	ENSMUST00000127914.7	KNOWN	protein_coding	11	98447048	98455374	+	2.12E+01	4.43E+00	3.33E-03	1.00E+00	2.55E+00	2.55E+00	3.40E+00	1.33E+00
Rasl11a	ENSMUST00000031646.7	KNOWN	protein_coding	5	146845071	146847727	+	2.13E+00	4.77E-01	3.32E-02	1.00E+00	2.68E-01	-3.73E+00	1.20E-01	4.48E-01
Frzb	ENSMUST00000142459.1	KNOWN	protein_coding	2	80413114	80438631	-	1.80E+00	4.34E-01	3.32E-02	1.00E+00	2.55E-01	-3.93E+00	6.15E-02	2.42E-01
Atf2	ENSMUST00000136958.7	KNOWN	protein_coding	2	73829801	73892531	-	2.23E+00	9.78E-01	3.32E-02	1.00E+00	1.14E+01	1.14E+01	5.29E-01	4.63E-02
Dab2ip	ENSMUST00000112986.8	KNOWN	protein_coding	2	35558266	35730995	+	2.35E+00	1.20E+00	3.32E-02	1.00E+00	7.16E+00	7.16E+00	6.33E-01	8.84E-02
Siglec1	ENSMUST00000110227.7	KNOWN	protein_coding	2	131072054	131086766	-	4.88E+00	1.22E+00	3.31E-03	1.00E+00	5.39E+00	5.39E+00	1.09E+00	2.03E-01
Orm2	ENSMUST00000075341.3	KNOWN	protein_coding	4	63362449	63365879	+	1.63E+02	5.69E+01	3.31E-02	1.00E+00	3.86E-01	-2.59E+00	1.34E+01	3.46E+01
Unc93b1	ENSMUST00000161415.1	KNOWN	protein_coding	19	3942440	3949341	+	5.56E+00	2.37E+00	3.30E-02	1.00E+00	1.73E-01	-5.77E+00	1.96E-01	1.13E+00
Ndufs1	ENSMUST00000140612.1	KNOWN	protein_coding	1	63158902	63176668	-	6.86E+00	1.82E+00	3.30E-02	1.00E+00	2.54E+00	2.54E+00	1.25E+00	4.94E-01
A630072M18Rik	ENSMUST00000190567.1	KNOWN	antisense	5	20950989	20956399	+	9.08E+00	1.95E+00	3.30E-02	1.00E+00	2.99E+00	2.99E+00	1.21E+00	4.05E-01
Rcor3	ENSMUST00000110849.9	KNOWN	protein_coding	1	192098546	192138011	-	1.04E+01	2.71E+00	3.30E-02	1.00E+00	3.42E+00	3.42E+00	1.58E+00	4.61E-01
Zfp27	ENSMUST00000172448.1	KNOWN	protein_coding	7	29894079	29898864	-	2.19E+00	6.55E-01	3.29E-03	1.00E+00	1.25E-01	-8.00E+00	6.69E-02	5.35E-01
Vps25	ENSMUST00000100414.11	KNOWN	protein_coding	11	101253729	101259546	+	3.09E+00	8.57E-01	3.29E-02	1.00E+00	8.28E-02	-1.21E+01	3.89E-02	4.70E-01
Phf23	ENSMUST00000133485.7	KNOWN	protein_coding	11	69996388	69999766	+	4.21E+00	1.79E+00	3.29E-02	1.00E+00	1.87E-01	-5.35E+00	1.98E-01	1.06E+00
Kcnt2	ENSMUST00000120796.7	KNOWN	protein_coding	1	140246195	140609783	+	1.94E+00	7.65E-01	3.29E-02	1.00E+00	1.36E-01	-7.37E+00	5.20E-02	3.83E-01
Adsl	ENSMUST00000168756.7	KNOWN	protein_coding	15	80948519	80968749	+	1.12E+01	2.44E+00	3.29E-02	1.00E+00	2.71E+00	2.71E+00	1.24E+00	4.58E-01
Sult2a8	ENSMUST00000211800.1	KNOWN	protein_coding	7	14423523	14436448	-	4.87E+00	1.21E+00	3.29E-02	1.00E+00	3.23E+00	3.23E+00	4.86E-01	1.51E-01
Srsf9	ENSMUST00000149510.1	KNOWN	protein_coding	5	115330578	115333010	+	1.40E+01	4.10E+00	3.28E-03	1.00E+00	6.30E+00	6.30E+00	2.71E+00	4.31E-01
Rtn4	ENSMUST00000102841.7	KNOWN	protein_coding	11	29693774	29742917	+	1.54E+01	3.11E+00	3.28E-02	1.00E+00	4.15E-01	-2.41E+00	8.36E-01	2.01E+00
Nup98	ENSMUST00000070165.6	KNOWN	protein_coding	7	102134203	102210121	-	4.48E+00	9.16E-01	3.28E-02	1.00E+00	3.43E+00	3.43E+00	7.83E-01	2.28E-01
Gpnmb	ENSMUST00000031840.9	KNOWN	protein_coding	6	49036615	49058183	+	2.58E+01	1.23E+01	3.26E-04	9.28E-01	8.43E-02	-1.19E+01	6.60E-01	7.83E+00
Card9	ENSMUST00000028294.6	KNOWN	protein_coding	2	26352187	26360919	-	1.71E+00	5.26E-01	3.26E-02	1.00E+00	2.25E-01	-4.45E+00	7.75E-02	3.44E-01
Zfp423	ENSMUST00000052250.14	KNOWN	protein_coding	8	87661812	87895736	-	1.87E+00	7.22E-01	3.26E-02	1.00E+00	4.14E+00	4.14E+00	4.57E-01	1.10E-01
Tmem229b	ENSMUST00000056660.12	KNOWN	protein_coding	12	78961800	79007278	-	3.88E+00	1.39E+00	3.25E-02	1.00E+00	2.91E-01	-3.43E+00	2.61E-01	8.97E-01
Pam	ENSMUST00000159841.1	KNOWN	protein_coding	1	97854634	97894397	-	1.52E+00	6.27E-01	3.25E-02	1.00E+00	1.28E-01	-7.79E+00	4.03E-02	3.13E-01
Safb2	ENSMUST00000144255.7	KNOWN	protein_coding	17	56562939	56584513	-	2.41E+00	6.18E-01	3.25E-02	1.00E+00	3.90E+00	3.90E+00	4.89E-01	1.25E-01
Ndufa3	ENSMUST00000108644.7	KNOWN	protein_coding	7	3617386	3620129	+	1.97E+00	4.90E-01	3.25E-02	1.00E+00	4.49E+00	4.49E+00	3.46E-01	7.70E-02
Rab3il1	ENSMUST00000113161.8	KNOWN	protein_coding	19	10018193	10035457	+	8.91E+00	2.10E+00	3.24E-02	1.00E+00	2.74E-01	-3.65E+00	4.65E-01	1.70E+00
Sirpb1c	ENSMUST00000108352.8	KNOWN	protein_coding	3	15795145	15848448	-	2.25E+00	8.72E-01	3.23E-02	1.00E+00	2.69E-01	-3.72E+00	1.49E-01	5.55E-01
Zfp2	ENSMUST00000116378.7	KNOWN	protein_coding	11	50898712	50916143	-	1.61E+01	3.24E+00	3.23E-02	1.00E+00	2.18E+00	2.18E+00	2.44E+00	1.12E+00
Fbn1	ENSMUST00000028633.12	KNOWN	protein_coding	2	125300594	125506386	-	5.30E+01	1.09E+01	3.22E-04	9.28E-01	4.22E-01	-2.37E+00	4.12E+00	9.76E+00
Rbbp5	ENSMUST00000187505.6	KNOWN	protein_coding	1	132477406	132504109	+	6.31E+00	1.96E+00	3.22E-02	1.00E+00	3.34E-01	-2.99E+00	4.18E-01	1.25E+00
Plekho1	ENSMUST00000015889.9	KNOWN	protein_coding	3	95988429	95996002	-	1.73E+00	6.93E-01	3.22E-02	1.00E+00	2.35E-01	-4.25E+00	1.01E-01	4.28E-01
Pgam5	ENSMUST00000196381.1	KNOWN	protein_coding	5	110265582	110269855	-	3.23E+00	7.81E-01	3.21E-03	1.00E+00	6.83E-02	-1.47E+01	4.52E-02	6.62E-01
Pfkfb3	ENSMUST00000114845.9	KNOWN	protein_coding	2	11475764	11502091	-	1.72E+00	5.51E-01	3.21E-02	1.00E+00	1.92E-01	-5.21E+00	6.45E-02	3.36E-01
Eif2d	ENSMUST00000131855.1	KNOWN	protein_coding	1	131153181	131187659	+	4.44E+00	7.81E-01	3.21E-02	1.00E+00	2.40E+00	2.40E+00	5.85E-01	2.44E-01
Smc1a	ENSMUST00000131395.1	KNOWN	protein_coding	X	152046628	152047936	+	2.92E+00	7.23E-01	3.21E-02	1.00E+00	3.04E+00	3.04E+00	5.27E-01	1.73E-01
Itgb1bp1	ENSMUST00000173729.7	KNOWN	protein_coding	12	21270093	21286098	-	1.68E+01	3.69E+00	3.20E-02	1.00E+00	2.60E+00	2.60E+00	2.63E+00	1.01E+00
Shank3	ENSMUST00000066545.13	KNOWN	protein_coding	15	89501283	89560260	+	5.34E+00	1.52E+00	3.20E-02	1.00E+00	4.63E+00	4.63E+00	6.51E-01	1.41E-01
Gm29094	ENSMUST00000138109.1	KNOWN	protein_coding	9	89199379	89215472	+	3.80E+00	1.36E+00	3.19E-02	1.00E+00	2.22E-01	-4.51E+00	2.07E-01	9.32E-01
Atf3	ENSMUST00000027941.13	KNOWN	protein_coding	1	191170296	191183341	-	7.17E+00	3.64E+00	3.19E-02	1.00E+00	1.98E-01	-5.04E+00	3.81E-01	1.92E+00
Gm20426	ENSMUST00000204789.1	KNOWN	transcribed_processed_pseudogene	6	90131441	90232818	-	1.07E+00	5.11E-01	3.19E-02	1.00E+00	1.48E-01	-6.75E+00	3.82E-02	2.58E-01
Hgd	ENSMUST00000161193.7	KNOWN	protein_coding	16	37580254	37612061	+	2.19E+01	4.48E+00	3.19E-02	1.00E+00	2.16E+00	2.16E+00	3.19E+00	1.48E+00																							SSX2IP promotes metastasis and chemotherapeutic resistance of hepatocellular carcinoma.
Dscr3	ENSMUST00000127449.7	KNOWN	protein_coding	16	94504187	94526433	-	3.32E+00	8.76E-01	3.19E-02	1.00E+00	2.98E+00	2.98E+00	7.81E-01	2.62E-01
Ptpn18	ENSMUST00000188972.2	KNOWN	protein_coding	1	34472720	34475734	+	2.28E+00	4.27E-01	3.19E-02	1.00E+00	3.11E+00	3.11E+00	3.91E-01	1.26E-01
Fam234b	ENSMUST00000151951.2	KNOWN	protein_coding	6	135231601	135236239	+	2.79E+00	6.36E-01	3.19E-02	1.00E+00	3.13E+00	3.13E+00	5.19E-01	1.66E-01
Catsper2	ENSMUST00000154604.7	KNOWN	protein_coding	2	121392631	121413610	-	3.31E+00	7.78E-01	3.19E-02	1.00E+00	3.14E+00	3.14E+00	5.43E-01	1.73E-01
Sclt1	ENSMUST00000148769.7	KNOWN	protein_coding	3	41626942	41742482	-	1.16E+01	2.39E+00	3.17E-02	1.00E+00	3.99E-01	-2.51E+00	7.26E-01	1.82E+00
Gm17178	ENSMUST00000163273.1	KNOWN	antisense	11	120689146	120709448	-	2.30E+00	5.10E-01	3.17E-02	1.00E+00	2.90E-01	-3.45E+00	1.03E-01	3.54E-01
Ap3m1	ENSMUST00000148886.1	KNOWN	protein_coding	14	21040987	21052078	-	2.29E+00	5.02E-01	3.15E-02	1.00E+00	3.99E+00	3.99E+00	4.43E-01	1.11E-01
Msl1	ENSMUST00000126969.1	KNOWN	protein_coding	11	98800165	98804120	+	1.71E+00	5.68E-01	3.15E-02	1.00E+00	8.91E+00	8.91E+00	3.60E-01	4.04E-02
Rtel1	ENSMUST00000098971.10	KNOWN	protein_coding	2	181319739	181356617	+	3.65E+00	1.38E+00	3.14E-03	1.00E+00	1.34E+01	1.34E+01	8.17E-01	6.10E-02
Cdk2	ENSMUST00000026415.7	KNOWN	protein_coding	10	128697939	128705052	-	1.82E+01	4.70E+00	3.14E-02	1.00E+00	3.28E-01	-3.05E+00	1.16E+00	3.54E+00
Wdr62	ENSMUST00000134570.7	KNOWN	protein_coding	7	30240138	30262648	-	2.16E+00	8.28E-01	3.14E-02	1.00E+00	1.34E-01	-7.45E+00	6.13E-02	4.57E-01
Nrros	ENSMUST00000099991.10	KNOWN	protein_coding	16	32142785	32165586	-	5.17E+00	1.80E+00	3.13E-02	1.00E+00	3.28E+00	3.28E+00	1.26E+00	3.83E-01
Ssrp1	ENSMUST00000135414.1	KNOWN	protein_coding	2	85037533	85040456	+	4.11E+00	7.90E-01	3.12E-02	1.00E+00	2.82E-01	-3.55E+00	1.84E-01	6.53E-01
Pithd1	ENSMUST00000123404.1	KNOWN	protein_coding	4	135977207	135986918	-	1.98E+00	5.63E-01	3.11E-02	1.00E+00	2.54E-01	-3.93E+00	7.05E-02	2.78E-01
Ube2l3	ENSMUST00000157013.1	KNOWN	protein_coding	16	17152318	17160076	-	1.15E+00	5.09E-01	3.11E-02	1.00E+00	1.49E-01	-6.72E+00	3.83E-02	2.57E-01
Nat9	ENSMUST00000103038.7	KNOWN	protein_coding	11	115182832	115187333	-	1.80E+01	3.62E+00	3.11E-02	1.00E+00	2.37E+00	2.37E+00	2.45E+00	1.03E+00
4930594M22Rik	ENSMUST00000100291.2	KNOWN	processed_transcript	14	122913030	122927691	+	2.82E+00	5.11E-01	3.11E-02	1.00E+00	2.99E+00	2.99E+00	4.39E-01	1.47E-01
Dbndd2	ENSMUST00000149287.7	KNOWN	protein_coding	2	164486455	164490768	+	4.44E+00	9.11E-01	3.10E-02	1.00E+00	3.95E-01	-2.53E+00	2.00E-01	5.06E-01
BC003331	ENSMUST00000150615.7	KNOWN	protein_coding	1	150384282	150392749	-	1.68E+00	6.21E-01	3.10E-02	1.00E+00	1.87E-01	-5.35E+00	7.12E-02	3.81E-01
Smarce1	ENSMUST00000128215.1	KNOWN	protein_coding	11	99225299	99230447	-	4.21E+00	8.92E-01	3.09E-02	1.00E+00	2.62E+00	2.62E+00	7.52E-01	2.87E-01
Wdr81	ENSMUST00000132442.1	KNOWN	protein_coding	11	75440950	75451084	-	7.16E+00	1.36E+00	3.09E-02	1.00E+00	2.69E+00	2.69E+00	1.15E+00	4.26E-01
Mettl3	ENSMUST00000173896.7	KNOWN	protein_coding	14	52297470	52304988	-	4.38E+00	9.31E-01	3.09E-02	1.00E+00	3.20E+00	3.20E+00	8.31E-01	2.60E-01
D3Ertd254e	ENSMUST00000197653.4	KNOWN	protein_coding	3	36151017	36170343	+	1.91E+01	3.95E+00	3.08E-02	1.00E+00	4.68E-01	-2.14E+00	1.02E+00	2.18E+00
Gm10169	ENSMUST00000121822.1	KNOWN	processed_pseudogene	7	29965218	29965566	-	3.04E+00	7.92E-01	3.08E-02	1.00E+00	3.21E+00	3.21E+00	4.17E-01	1.30E-01
Narfl	ENSMUST00000149645.7	KNOWN	protein_coding	17	25773819	25782797	+	3.26E+00	9.95E-01	3.08E-02	1.00E+00	3.82E+00	3.82E+00	5.87E-01	1.54E-01
Sult2a7	ENSMUST00000209744.1	KNOWN	protein_coding	7	14465054	14492982	-	7.49E+00	2.18E+00	3.08E-02	1.00E+00	4.30E+00	4.30E+00	1.18E+00	2.75E-01
Alg14	ENSMUST00000198235.1	KNOWN	protein_coding	3	121291798	121320198	+	2.91E+00	8.84E-01	3.07E-03	1.00E+00	7.46E-02	-1.34E+01	4.61E-02	6.18E-01
Map4k4	ENSMUST00000195636.5	KNOWN	protein_coding	1	39901224	40024970	+	8.29E+00	2.27E+00	3.07E-02	1.00E+00	2.73E-01	-3.67E+00	5.59E-01	2.05E+00
Ackr3	ENSMUST00000065587.4	KNOWN	protein_coding	1	90203980	90216752	+	3.89E+00	7.49E-01	3.06E-02	1.00E+00	3.89E-01	-2.57E+00	2.61E-01	6.69E-01
AW146154	ENSMUST00000205995.1	KNOWN	protein_coding	7	41489847	41499409	-	2.86E+00	5.54E-01	3.06E-02	1.00E+00	2.85E+00	2.85E+00	4.46E-01	1.57E-01
Scnn1a	ENSMUST00000176110.7	KNOWN	protein_coding	6	125320674	125344934	+	9.91E+00	2.47E+00	3.06E-02	1.00E+00	3.11E+00	3.11E+00	1.52E+00	4.88E-01
Mycn	ENSMUST00000130990.1	KNOWN	protein_coding	12	12936096	12940617	-	4.42E+00	2.42E+00	3.06E-02	1.00E+00	8.43E+00	8.43E+00	3.96E-01	4.70E-02
Srsf5	ENSMUST00000125814.8	KNOWN	protein_coding	12	80945548	80948505	+	1.74E+01	4.59E+00	3.05E-02	1.00E+00	2.70E+00	2.70E+00	3.01E+00	1.12E+00
Cadps2	ENSMUST00000152131.1	KNOWN	protein_coding	6	23263513	23314170	-	2.80E+00	6.41E-01	3.05E-02	1.00E+00	3.93E+00	3.93E+00	3.86E-01	9.84E-02
Ercc6l2	ENSMUST00000109776.2	KNOWN	protein_coding	13	63870509	63872498	+	3.54E+00	9.57E-01	3.05E-02	1.00E+00	5.43E+00	5.43E+00	6.30E-01	1.16E-01
Tab2	ENSMUST00000147938.1	KNOWN	protein_coding	10	7911492	7955894	-	1.60E+01	7.95E+00	3.04E-02	1.00E+00	3.98E-02	-2.51E+01	1.17E-01	2.93E+00
Tmub1	ENSMUST00000115033.7	KNOWN	protein_coding	5	24445466	24447626	-	2.45E+00	1.24E+00	3.04E-02	1.00E+00	1.50E-01	-6.65E+00	3.84E-02	2.55E-01
Bax	ENSMUST00000211365.1	KNOWN	protein_coding	7	45461697	45466837	-	7.98E+00	2.92E+00	3.04E-02	1.00E+00	1.09E-01	-9.17E+00	1.47E-01	1.35E+00
Fam13a	ENSMUST00000204616.1	KNOWN	protein_coding	6	59020135	59024444	-	1.75E+01	5.78E+00	3.04E-02	1.00E+00	3.29E+00	3.29E+00	3.85E+00	1.17E+00
Snrpg	ENSMUST00000203782.2	KNOWN	protein_coding	6	86371542	86376756	+	3.57E+00	8.66E-01	3.03E-03	1.00E+00	5.67E+00	5.67E+00	4.45E-01	7.85E-02
Usp6nl	ENSMUST00000132391.1	KNOWN	protein_coding	2	6322772	6421013	+	4.01E+00	8.31E-01	3.03E-02	1.00E+00	2.69E+00	2.69E+00	6.98E-01	2.59E-01
Zc3h15	ENSMUST00000145099.1	KNOWN	protein_coding	2	83656620	83658067	+	1.85E+00	3.99E-01	3.03E-02	1.00E+00	3.67E+00	3.67E+00	3.13E-01	8.51E-02
Neb	ENSMUST00000135200.1	KNOWN	protein_coding	2	52137261	52176615	-	4.70E+00	8.10E-01	3.01E-02	1.00E+00	2.84E+00	2.84E+00	6.81E-01	2.39E-01
Slc12a5	ENSMUST00000099092.7	KNOWN	protein_coding	2	164967983	164999732	+	1.79E+00	5.31E-01	3.00E-03	1.00E+00	6.52E+00	6.52E+00	4.59E-01	7.04E-02
Pcca	ENSMUST00000140517.1	KNOWN	protein_coding	14	122875935	122891101	+	4.70E+00	8.90E-01	3.00E-02	1.00E+00	2.70E+00	2.70E+00	7.44E-01	2.76E-01
Aox3	ENSMUST00000162011.2	KNOWN	protein_coding	1	58113186	58139123	+	4.18E+01	1.07E+01	2.99E-03	1.00E+00	3.18E+00	3.18E+00	7.89E+00	2.49E+00
Ccr1	ENSMUST00000026911.4	KNOWN	protein_coding	9	123962126	123968693	-	2.91E+00	7.68E-01	2.99E-02	1.00E+00	2.69E-01	-3.71E+00	1.72E-01	6.37E-01
Arpc1b	ENSMUST00000126343.1	KNOWN	protein_coding	5	145114301	145124256	+	3.11E+00	6.72E-01	2.99E-02	1.00E+00	2.14E-01	-4.67E+00	1.20E-01	5.59E-01
Ciz1	ENSMUST00000113338.8	KNOWN	protein_coding	2	32363810	32378299	+	1.03E+01	1.83E+00	2.98E-02	1.00E+00	2.36E+00	2.36E+00	1.48E+00	6.24E-01
Il15ra	ENSMUST00000191662.5	KNOWN	protein_coding	2	11705387	11733969	+	1.18E+01	2.55E+00	2.98E-02	1.00E+00	2.45E+00	2.45E+00	1.57E+00	6.41E-01
Ldha	ENSMUST00000209548.1	KNOWN	protein_coding	7	46845843	46855439	+	2.46E+00	9.22E-01	2.98E-02	1.00E+00	4.08E+00	4.08E+00	5.80E-01	1.42E-01
Slc25a39	ENSMUST00000154001.7	KNOWN	protein_coding	11	102404787	102407384	-	3.27E+00	9.02E-01	2.98E-02	1.00E+00	4.73E+00	4.73E+00	6.04E-01	1.28E-01
Mpnd	ENSMUST00000162883.7	KNOWN	protein_coding	17	56009208	56016647	+	5.08E+00	2.55E+00	2.98E-02	1.00E+00	7.51E+00	7.51E+00	1.15E+00	1.53E-01
Gm16551	ENSMUST00000160979.8	KNOWN	processed_transcript	9	74847983	74852874	+	5.23E+00	1.64E+00	2.97E-02	1.00E+00	7.90E-02	-1.27E+01	4.26E-02	5.39E-01
Gdi1	ENSMUST00000144317.1	KNOWN	protein_coding	X	74307154	74309568	+	5.03E+00	1.43E+00	2.97E-02	1.00E+00	3.18E+00	3.18E+00	8.00E-01	2.52E-01
Bcl6	ENSMUST00000023151.5	KNOWN	protein_coding	16	23965052	23988853	-	2.04E+02	4.38E+01	2.96E-02	1.00E+00	2.39E+00	2.39E+00	2.60E+01	1.08E+01
Utp23	ENSMUST00000059599.9	KNOWN	protein_coding	15	51877505	51882685	+	4.33E+00	1.19E+00	2.95E-02	1.00E+00	3.02E-01	-3.31E+00	1.92E-01	6.34E-01
Srsf11	ENSMUST00000140491.7	KNOWN	protein_coding	3	158022013	158031456	-	1.82E+00	6.32E-01	2.95E-02	1.00E+00	2.30E-01	-4.34E+00	9.11E-02	3.95E-01
Ankra2	ENSMUST00000150916.7	KNOWN	protein_coding	13	98263158	98273854	+	3.00E+00	9.86E-01	2.95E-02	1.00E+00	2.01E-01	-4.97E+00	1.51E-01	7.48E-01
Srcap	ENSMUST00000066582.11	KNOWN	protein_coding	7	127512992	127536377	+	1.47E+01	2.89E+00	2.95E-02	1.00E+00	2.08E+00	2.08E+00	2.41E+00	1.16E+00
Mrps23	ENSMUST00000118784.7	KNOWN	protein_coding	11	88204411	88211508	+	1.29E+01	4.05E+00	2.95E-02	1.00E+00	4.08E+00	4.08E+00	1.57E+00	3.85E-01
Scrib	ENSMUST00000136390.7	KNOWN	protein_coding	15	76047158	76062720	-	1.98E+00	5.09E-01	2.95E-02	1.00E+00	6.46E+00	6.46E+00	3.29E-01	5.10E-02
Gigyf2	ENSMUST00000172736.7	KNOWN	protein_coding	1	87403726	87407702	+	3.23E+00	2.37E+00	2.94E-02	1.00E+00	5.07E-02	-1.97E+01	4.58E-02	9.03E-01
Itgb8	ENSMUST00000026360.8	KNOWN	protein_coding	12	119158022	119238803	-	7.66E+00	1.85E+00	2.94E-02	1.00E+00	4.19E-01	-2.39E+00	5.46E-01	1.30E+00
Naa10	ENSMUST00000033763.14	KNOWN	protein_coding	X	73916873	73921945	-	9.11E+00	3.20E+00	2.94E-02	1.00E+00	2.89E-01	-3.45E+00	2.73E-01	9.41E-01
Swt1	ENSMUST00000131312.1	KNOWN	protein_coding	1	151416319	151423345	-	9.06E+00	1.48E+00	2.94E-02	1.00E+00	2.05E+00	2.05E+00	1.32E+00	6.42E-01
Gne	ENSMUST00000172533.7	KNOWN	protein_coding	4	44036830	44066921	-	1.49E+02	2.63E+01	2.93E-04	9.28E-01	3.64E-01	-2.75E+00	8.44E+00	2.32E+01
Prcp	ENSMUST00000076052.7	KNOWN	protein_coding	7	92875252	92934584	+	1.32E+01	2.56E+00	2.93E-02	1.00E+00	4.40E-01	-2.28E+00	9.26E-01	2.11E+00
Ggta1	ENSMUST00000113002.8	KNOWN	protein_coding	2	35400179	35461267	-	5.97E+00	1.77E+00	2.93E-02	1.00E+00	2.44E-01	-4.10E+00	2.65E-01	1.09E+00
Tmbim6	ENSMUST00000160635.7	KNOWN	protein_coding	15	99392986	99408537	+	5.61E+00	2.27E+00	2.93E-02	1.00E+00	4.47E+00	4.47E+00	1.22E+00	2.73E-01
Slc5a6	ENSMUST00000202520.3	KNOWN	protein_coding	5	31036036	31048003	-	1.61E+01	4.77E+00	2.91E-02	1.00E+00	4.11E-01	-2.44E+00	6.89E-01	1.68E+00
Pan3	ENSMUST00000175807.7	KNOWN	protein_coding	5	147519687	147548497	+	9.64E+00	2.36E+00	2.91E-02	1.00E+00	3.43E+00	3.43E+00	1.89E+00	5.51E-01
Gm43314	ENSMUST00000196744.1	KNOWN	TEC	3	157894961	157897192	-	8.40E+00	3.80E+00	2.91E-02	1.00E+00	4.70E+00	4.70E+00	1.76E+00	3.75E-01
Mettl9	ENSMUST00000207351.1	KNOWN	protein_coding	7	121035611	121076218	+	7.73E+00	2.53E+00	2.90E-03	1.00E+00	5.57E+00	5.57E+00	7.49E-01	1.35E-01
Serpinh1	ENSMUST00000207849.1	KNOWN	protein_coding	7	99345395	99353115	-	5.18E+01	1.20E+01	2.90E-02	1.00E+00	4.72E-01	-2.12E+00	3.32E+00	7.03E+00
Zfp40	ENSMUST00000172177.1	KNOWN	protein_coding	17	23174876	23191380	-	5.79E+00	1.12E+00	2.90E-02	1.00E+00	3.65E-01	-2.74E+00	2.93E-01	8.03E-01
Fmod	ENSMUST00000048183.7	KNOWN	protein_coding	1	134037254	134048278	+	7.83E+00	2.03E+00	2.89E-02	1.00E+00	2.87E-01	-3.48E+00	3.42E-01	1.19E+00
Cblc	ENSMUST00000145755.1	KNOWN	protein_coding	7	19786182	19792246	-	3.91E+00	1.73E+00	2.89E-02	1.00E+00	2.38E-01	-4.20E+00	2.26E-01	9.49E-01
Uba1	ENSMUST00000152235.7	KNOWN	protein_coding	X	20658421	20670304	+	2.17E+00	6.68E-01	2.89E-02	1.00E+00	4.74E+00	4.74E+00	5.09E-01	1.07E-01
Pou2f1	ENSMUST00000159212.8	KNOWN	protein_coding	1	165875423	165913284	-	1.34E+00	4.49E-01	2.88E-02	1.00E+00	1.31E-01	-7.61E+00	3.89E-02	2.96E-01
Tmem41b	ENSMUST00000094097.11	KNOWN	protein_coding	7	109972187	109986452	-	1.84E+01	4.09E+00	2.88E-02	1.00E+00	2.50E+00	2.50E+00	2.26E+00	9.02E-01
Rbm41	ENSMUST00000113007.7	KNOWN	protein_coding	X	139943405	139998543	-	1.13E+01	2.55E+00	2.88E-02	1.00E+00	3.00E+00	3.00E+00	1.78E+00	5.94E-01
Mfn2	ENSMUST00000105714.7	KNOWN	protein_coding	4	147881494	147904699	-	3.73E+00	7.44E-01	2.88E-02	1.00E+00	3.30E+00	3.30E+00	6.65E-01	2.02E-01
Obp2a	ENSMUST00000077667.3	KNOWN	protein_coding	2	25700043	25703327	+	6.78E+00	3.03E+00	2.88E-02	1.00E+00	4.05E+00	4.05E+00	1.55E+00	3.84E-01
1810043H04Rik	ENSMUST00000185558.1	KNOWN	protein_coding	11	120098944	120100364	+	2.26E+00	5.75E-01	2.87E-03	1.00E+00	8.28E-02	-1.21E+01	3.83E-02	4.62E-01
Spp1	ENSMUST00000112748.7	KNOWN	protein_coding	5	104435121	104441048	+	5.84E+01	2.24E+01	2.87E-02	1.00E+00	3.19E-01	-3.14E+00	2.19E+00	6.87E+00
Trpm7	ENSMUST00000155675.7	KNOWN	protein_coding	2	126792827	126802626	-	3.55E+00	9.89E-01	2.87E-02	1.00E+00	5.43E+00	5.43E+00	6.72E-01	1.24E-01
Dkk3	ENSMUST00000033036.6	KNOWN	protein_coding	7	112116017	112159058	-	1.26E+01	2.75E+00	2.86E-02	1.00E+00	4.39E-01	-2.28E+00	8.28E-01	1.89E+00
l7Rn6	ENSMUST00000078918.9	KNOWN	protein_coding	7	89918703	89941067	-	1.10E+01	3.29E+00	2.86E-02	1.00E+00	2.56E-01	-3.91E+00	5.06E-01	1.98E+00
Mapkapk5	ENSMUST00000126524.4	KNOWN	protein_coding	5	121525052	121527254	-	2.72E+00	7.04E-01	2.86E-02	1.00E+00	1.47E-01	-6.78E+00	6.51E-02	4.42E-01
Reck	ENSMUST00000030198.6	KNOWN	protein_coding	4	43875530	43944807	+	1.28E+01	2.56E+00	2.85E-02	1.00E+00	4.55E-01	-2.20E+00	8.35E-01	1.84E+00
Spry4	ENSMUST00000025295.6	KNOWN	protein_coding	18	38586268	38601269	-	4.53E+01	9.94E+00	2.85E-02	1.00E+00	2.02E+00	2.02E+00	8.22E+00	4.06E+00
Slc2a9	ENSMUST00000067886.11	KNOWN	protein_coding	5	38349273	38480307	-	1.13E+01	5.24E+00	2.85E-02	1.00E+00	5.93E+00	5.93E+00	1.52E+00	2.55E-01
Clec2i	ENSMUST00000159866.7	KNOWN	protein_coding	6	128887588	128898168	+	1.82E+00	5.76E-01	2.84E-02	1.00E+00	2.46E-01	-4.07E+00	1.04E-01	4.24E-01
Man2c1	ENSMUST00000159711.7	KNOWN	protein_coding	9	57139500	57142214	+	4.09E+00	1.09E+00	2.84E-02	1.00E+00	2.38E-01	-4.21E+00	2.00E-01	8.43E-01
Txlna	ENSMUST00000154105.7	KNOWN	protein_coding	4	129634381	129640979	-	3.25E+00	9.05E-01	2.84E-02	1.00E+00	1.95E-01	-5.12E+00	9.60E-02	4.91E-01
Slc25a45	ENSMUST00000141362.1	KNOWN	protein_coding	19	5878656	5884486	+	4.76E+00	1.09E+00	2.84E-02	1.00E+00	3.08E+00	3.08E+00	7.60E-01	2.47E-01
Ptprf	ENSMUST00000150096.7	KNOWN	protein_coding	4	118209005	118236446	-	3.92E+00	1.13E+00	2.83E-03	1.00E+00	6.51E+00	6.51E+00	7.39E-01	1.14E-01
U2af1l4	ENSMUST00000163482.7	KNOWN	protein_coding	7	30563348	30565365	+	1.78E+00	5.44E-01	2.83E-02	1.00E+00	2.67E-01	-3.75E+00	1.09E-01	4.07E-01
Tmem87b	ENSMUST00000143398.1	KNOWN	protein_coding	2	128831622	128850317	+	6.57E+00	1.35E+00	2.82E-02	1.00E+00	3.74E-01	-2.68E+00	3.44E-01	9.21E-01
Gm12940	ENSMUST00000145240.7	KNOWN	processed_transcript	4	127033731	127037014	+	1.94E+00	4.77E-01	2.82E-02	1.00E+00	5.05E+00	5.05E+00	3.89E-01	7.70E-02
Zfp993	ENSMUST00000130825.7	KNOWN	protein_coding	4	146610961	146658161	+	4.62E+00	1.26E+00	2.81E-02	1.00E+00	4.33E+00	4.33E+00	7.11E-01	1.64E-01
Mrpl24	ENSMUST00000121048.1	KNOWN	protein_coding	3	87921609	87923673	+	1.02E+01	2.29E+00	2.80E-02	1.00E+00	3.38E+00	3.38E+00	1.58E+00	4.68E-01
Pja1	ENSMUST00000113792.1	KNOWN	protein_coding	X	99465734	99471274	-	1.74E+01	6.10E+00	2.80E-02	1.00E+00	3.62E+00	3.62E+00	3.13E+00	8.66E-01
Tcf3	ENSMUST00000105341.7	KNOWN	protein_coding	10	80409620	80431013	-	4.02E+00	1.78E+00	2.80E-02	1.00E+00	8.72E+00	8.72E+00	8.39E-01	9.63E-02
Tbrg4	ENSMUST00000144463.1	KNOWN	protein_coding	11	6623885	6625460	-	2.64E+00	9.90E-01	2.79E-02	1.00E+00	7.93E-02	-1.26E+01	3.84E-02	4.84E-01
4930481A15Rik	ENSMUST00000153017.6	KNOWN	antisense	19	5406822	5417588	+	5.43E+00	1.30E+00	2.79E-02	1.00E+00	3.14E+00	3.14E+00	6.41E-01	2.04E-01
Casp9	ENSMUST00000124161.1	KNOWN	protein_coding	4	141814758	141815977	+	1.98E+00	5.24E-01	2.78E-02	1.00E+00	2.98E-01	-3.36E+00	1.35E-01	4.53E-01
Gba2	ENSMUST00000128403.7	KNOWN	protein_coding	4	43566928	43578090	-	5.91E+00	1.40E+00	2.78E-02	1.00E+00	2.47E-01	-4.05E+00	1.55E-01	6.27E-01
Gle1	ENSMUST00000148983.1	KNOWN	protein_coding	2	29935523	29939496	+	6.16E+00	1.95E+00	2.78E-02	1.00E+00	1.90E-01	-5.27E+00	2.05E-01	1.08E+00
BC024978	ENSMUST00000155931.1	KNOWN	protein_coding	7	27197123	27204162	+	2.62E+00	6.07E-01	2.78E-02	1.00E+00	4.55E+00	4.55E+00	5.21E-01	1.14E-01
Lig3	ENSMUST00000131537.8	KNOWN	protein_coding	11	82781198	82790306	+	2.22E+00	9.97E-01	2.77E-03	1.00E+00	9.34E-02	-1.07E+01	5.30E-02	5.67E-01
Uckl1	ENSMUST00000136997.1	KNOWN	protein_coding	2	181569152	181569798	-	3.33E+00	8.03E-01	2.77E-02	1.00E+00	4.95E+00	4.95E+00	5.84E-01	1.18E-01
Slc1a5	ENSMUST00000108496.8	KNOWN	protein_coding	7	16781340	16798275	+	2.19E+00	7.37E-01	2.76E-03	1.00E+00	8.75E-02	-1.14E+01	4.33E-02	4.95E-01
Cygb	ENSMUST00000021166.5	KNOWN	protein_coding	11	116645595	116654314	-	3.74E+01	7.61E+00	2.76E-02	1.00E+00	4.97E-01	-2.01E+00	2.66E+00	5.34E+00
Strn4	ENSMUST00000019220.15	KNOWN	protein_coding	7	16815889	16840932	+	5.77E+00	1.38E+00	2.76E-02	1.00E+00	3.20E-01	-3.13E+00	3.10E-01	9.68E-01
Cln3	ENSMUST00000116269.8	KNOWN	protein_coding	7	126571400	126584281	-	1.16E+00	4.76E-01	2.76E-02	1.00E+00	6.55E+00	6.55E+00	2.85E-01	4.35E-02
Dnmt3a	ENSMUST00000085826.12	KNOWN	protein_coding	12	3806498	3867485	+	3.15E+00	6.40E-01	2.75E-02	1.00E+00	3.27E+00	3.27E+00	5.38E-01	1.64E-01
Neurl4	ENSMUST00000177138.7	KNOWN	protein_coding	11	69901816	69913516	+	2.53E+00	7.29E-01	2.75E-02	1.00E+00	4.51E+00	4.51E+00	5.11E-01	1.13E-01
Kctd17	ENSMUST00000089414.10	KNOWN	protein_coding	15	78428628	78438910	+	6.96E+00	2.12E+00	2.74E-02	1.00E+00	3.58E-01	-2.80E+00	5.07E-01	1.42E+00
Ackr4	ENSMUST00000050139.4	KNOWN	protein_coding	9	104084157	104102561	-	1.31E+01	2.62E+00	2.74E-02	1.00E+00	2.22E+00	2.22E+00	2.08E+00	9.36E-01
Lrp12	ENSMUST00000110305.2	KNOWN	protein_coding	15	39870603	39943995	-	8.52E+00	2.99E+00	2.74E-02	1.00E+00	2.77E+00	2.77E+00	7.51E-01	2.71E-01
Pole3	ENSMUST00000128100.1	KNOWN	protein_coding	4	62522649	62525069	-	4.09E+00	1.20E+00	2.74E-02	1.00E+00	3.61E+00	3.61E+00	5.54E-01	1.54E-01
Slc22a15	ENSMUST00000182130.7	KNOWN	protein_coding	3	101858954	101896871	-	2.31E+00	4.72E-01	2.73E-03	1.00E+00	7.54E+00	7.54E+00	4.34E-01	5.76E-02
Anapc15	ENSMUST00000144207.8	KNOWN	protein_coding	7	101896417	101901850	+	2.03E+00	6.12E-01	2.73E-02	1.00E+00	2.54E-01	-3.93E+00	1.18E-01	4.63E-01
Etnppl	ENSMUST00000199940.1	KNOWN	protein_coding	3	130617572	130621629	+	4.24E+01	1.71E+01	2.73E-02	1.00E+00	3.39E+00	3.39E+00	1.01E+01	2.98E+00
Ubd	ENSMUST00000038844.6	KNOWN	protein_coding	17	37193892	37196096	+	1.43E+01	5.57E+00	2.72E-02	1.00E+00	3.35E-01	-2.98E+00	1.11E+00	3.32E+00
2016-09-09	ENSMUST00000127383.7	KNOWN	protein_coding	11	117326433	117356377	+	3.89E+00	1.67E+00	2.72E-02	1.00E+00	1.85E-01	-5.40E+00	1.95E-01	1.05E+00
Sftpd	ENSMUST00000077136.3	KNOWN	protein_coding	14	41172212	41185199	-	4.51E+00	1.13E+00	2.71E-02	1.00E+00	3.71E-01	-2.70E+00	3.40E-01	9.16E-01
Nabp2	ENSMUST00000172348.7	KNOWN	protein_coding	10	128401900	128409633	-	1.95E+00	8.61E-01	2.71E-02	1.00E+00	7.81E+00	7.81E+00	5.24E-01	6.71E-02
4933439C10Rik	ENSMUST00000145533.7	KNOWN	processed_transcript	11	59505685	59511074	+	2.12E+00	4.69E-01	2.70E-02	1.00E+00	2.97E-01	-3.37E+00	8.15E-02	2.75E-01
Atf1	ENSMUST00000163855.7	KNOWN	protein_coding	15	100227871	100254449	+	4.18E+00	1.17E+00	2.70E-02	1.00E+00	1.82E-01	-5.50E+00	1.47E-01	8.08E-01
Poglut1	ENSMUST00000153187.7	KNOWN	protein_coding	16	38525140	38550223	-	1.03E+01	1.80E+00	2.69E-02	1.00E+00	4.91E-01	-2.04E+00	7.19E-01	1.46E+00
Tsc22d4	ENSMUST00000129349.1	KNOWN	protein_coding	5	137745959	137752729	+	7.22E+00	1.43E+00	2.69E-02	1.00E+00	2.77E+00	2.77E+00	9.94E-01	3.59E-01
Gpnmb	ENSMUST00000204260.1	KNOWN	protein_coding	6	49036677	49070930	+	4.45E+00	2.42E+00	2.68E-04	9.28E-01	4.61E-02	-2.17E+01	6.32E-02	1.37E+00
Plp2	ENSMUST00000033486.5	KNOWN	protein_coding	X	7667941	7671391	-	4.54E+00	9.50E-01	2.68E-02	1.00E+00	3.71E-01	-2.69E+00	2.96E-01	7.97E-01
Taz	ENSMUST00000135504.8	KNOWN	protein_coding	X	74283008	74289401	+	2.57E+00	8.50E-01	2.67E-03	1.00E+00	8.96E+00	8.96E+00	7.07E-01	7.89E-02
Samd4	ENSMUST00000100672.9	KNOWN	protein_coding	14	46882965	47105818	+	2.78E+01	7.17E+00	2.66E-03	1.00E+00	3.33E-01	-3.01E+00	1.68E+00	5.06E+00
Supv3l1	ENSMUST00000162023.1	KNOWN	protein_coding	10	62429255	62449684	-	1.61E+01	3.84E+00	2.66E-03	1.00E+00	4.31E+00	4.31E+00	3.34E+00	7.75E-01
Sult5a1	ENSMUST00000126951.1	KNOWN	protein_coding	8	123157001	123158275	-	1.59E+00	5.84E-01	2.66E-02	1.00E+00	7.07E+00	7.07E+00	3.60E-01	5.10E-02
Ncaph2	ENSMUST00000140665.1	KNOWN	protein_coding	15	89370647	89371525	+	1.62E+00	5.33E-01	2.64E-02	1.00E+00	6.95E+00	6.95E+00	2.62E-01	3.77E-02
Zfp987	ENSMUST00000091878.5	KNOWN	protein_coding	4	146097345	146126622	+	3.04E+00	7.71E-01	2.63E-02	1.00E+00	2.04E-01	-4.91E+00	7.39E-02	3.63E-01
Cops3	ENSMUST00000136901.7	KNOWN	protein_coding	11	59824314	59833294	-	3.22E+00	7.94E-01	2.62E-02	1.00E+00	2.54E-01	-3.93E+00	1.18E-01	4.64E-01
Nr6a1	ENSMUST00000076275.10	KNOWN	protein_coding	2	38723374	38926218	-	7.70E+00	1.96E+00	2.62E-02	1.00E+00	3.60E+00	3.60E+00	1.26E+00	3.49E-01
Mllt3	ENSMUST00000126353.7	KNOWN	protein_coding	4	87772673	87806315	-	2.06E+00	4.98E-01	2.62E-02	1.00E+00	4.56E+00	4.56E+00	3.68E-01	8.07E-02
Slco1a4	ENSMUST00000204676.1	KNOWN	protein_coding	6	141851006	141853683	-	8.40E+00	2.32E+00	2.62E-02	1.00E+00	5.00E+00	5.00E+00	1.22E+00	2.44E-01
Sfswap	ENSMUST00000199887.1	KNOWN	protein_coding	5	129501246	129504644	+	1.76E+01	3.30E+00	2.61E-02	1.00E+00	2.02E+00	2.02E+00	2.57E+00	1.28E+00
Arhgap4	ENSMUST00000151600.7	KNOWN	protein_coding	X	73894532	73911272	-	1.14E+00	4.56E-01	2.61E-02	1.00E+00	4.59E+00	4.59E+00	2.74E-01	5.97E-02
Mob4	ENSMUST00000162553.1	KNOWN	protein_coding	1	55131320	55152784	+	1.57E+00	4.86E-01	2.60E-03	1.00E+00	1.02E+01	1.02E+01	3.84E-01	3.77E-02
Top2b	ENSMUST00000159302.1	KNOWN	protein_coding	14	16412083	16416710	+	6.05E+00	3.40E+00	2.60E-02	1.00E+00	3.10E-02	-3.22E+01	3.95E-02	1.27E+00
Rrnad1	ENSMUST00000168070.1	KNOWN	protein_coding	3	87923316	87929362	-	5.43E+00	1.00E+00	2.60E-02	1.00E+00	2.55E+00	2.55E+00	8.65E-01	3.40E-01
Elf2	ENSMUST00000195432.1	KNOWN	protein_coding	3	51264870	51277369	-	5.36E+00	1.12E+00	2.60E-02	1.00E+00	2.58E+00	2.58E+00	8.63E-01	3.34E-01
RP23-114A6.4	ENSMUST00000209842.1	KNOWN	processed_transcript	7	140906042	140907980	+	8.53E+00	2.19E+00	2.59E-02	1.00E+00	2.88E+00	2.88E+00	1.11E+00	3.84E-01
Josd2	ENSMUST00000133656.7	KNOWN	protein_coding	7	44468151	44471653	+	5.26E+00	1.27E+00	2.59E-02	1.00E+00	4.04E+00	4.04E+00	7.25E-01	1.80E-01
Megf6	ENSMUST00000030897.14	KNOWN	protein_coding	4	154170730	154275714	+	2.08E+00	4.69E-01	2.58E-02	1.00E+00	1.91E-01	-5.23E+00	6.69E-02	3.50E-01
Pfdn6	ENSMUST00000174048.7	KNOWN	protein_coding	17	33938919	33940326	-	3.61E+01	5.60E+00	2.58E-02	1.00E+00	2.15E+00	2.15E+00	5.26E+00	2.45E+00
Golga2	ENSMUST00000126276.7	KNOWN	protein_coding	2	32297080	32307911	+	1.96E+01	5.12E+00	2.58E-02	1.00E+00	3.43E+00	3.43E+00	3.16E+00	9.23E-01
Gem	ENSMUST00000108304.8	KNOWN	protein_coding	4	11704457	11714753	+	1.34E+01	3.13E+00	2.57E-02	1.00E+00	4.49E-01	-2.23E+00	1.19E+00	2.66E+00
0610010K14Rik	ENSMUST00000134700.7	KNOWN	protein_coding	11	70235206	70236905	-	3.24E+00	8.21E-01	2.57E-02	1.00E+00	5.01E+00	5.01E+00	5.78E-01	1.15E-01
Dhx32	ENSMUST00000211450.1	KNOWN	protein_coding	7	133742658	133776617	-	4.21E+00	1.83E+00	2.56E-03	1.00E+00	8.37E-02	-1.19E+01	1.03E-01	1.23E+00
Gar1	ENSMUST00000134174.7	KNOWN	protein_coding	3	129824916	129829367	-	5.73E+00	1.96E+00	2.56E-02	1.00E+00	3.51E+00	3.51E+00	3.94E-01	1.12E-01
Tln1	ENSMUST00000030187.13	KNOWN	protein_coding	4	43531519	43562423	-	5.95E+02	9.58E+01	2.55E-04	9.28E-01	4.93E-01	-2.03E+00	4.55E+01	9.23E+01
Sra1	ENSMUST00000173202.1	KNOWN	protein_coding	18	36667272	36670307	-	6.87E+00	1.58E+00	2.55E-02	1.00E+00	4.04E-01	-2.47E+00	2.90E-01	7.18E-01
Enah	ENSMUST00000193703.5	KNOWN	protein_coding	1	181896384	182019662	-	3.23E+00	6.27E-01	2.55E-02	1.00E+00	3.49E-01	-2.87E+00	2.04E-01	5.87E-01
Capn6	ENSMUST00000087316.5	KNOWN	protein_coding	X	143802231	143827415	-	7.91E+00	2.18E+00	2.55E-02	1.00E+00	3.35E-01	-2.99E+00	4.81E-01	1.44E+00
Snora68	ENSMUST00000104375.1	KNOWN	snoRNA	8	70895759	70895890	-	9.20E+00	2.96E+00	2.55E-02	1.00E+00	2.48E+01	2.48E+01	1.32E+00	5.34E-02
Cops7b	ENSMUST00000122884.1	KNOWN	protein_coding	1	86587142	86606979	+	8.05E+00	1.63E+00	2.55E-02	1.00E+00	2.58E+00	2.58E+00	9.30E-01	3.60E-01
Lgals8	ENSMUST00000155871.7	KNOWN	protein_coding	13	12451417	12456524	-	6.95E+00	1.89E+00	2.55E-02	1.00E+00	3.87E+00	3.87E+00	1.08E+00	2.78E-01
Kdm3a	ENSMUST00000206357.1	KNOWN	protein_coding	6	71590557	71592572	-	2.02E+00	8.32E-01	2.55E-02	1.00E+00	3.92E+00	3.92E+00	5.02E-01	1.28E-01
Anxa4	ENSMUST00000204398.1	KNOWN	protein_coding	6	86743120	86793565	-	3.16E+00	7.93E-01	2.54E-02	1.00E+00	2.36E-01	-4.23E+00	1.59E-01	6.73E-01
3000002C10Rik	ENSMUST00000133495.2	KNOWN	transcribed_processed_pseudogene	9	109830374	109831382	-	1.69E+00	3.78E-01	2.54E-02	1.00E+00	2.33E-01	-4.29E+00	5.42E-02	2.32E-01
Rfc2	ENSMUST00000201258.3	KNOWN	protein_coding	5	134591520	134597956	+	7.07E+00	1.14E+00	2.53E-02	1.00E+00	4.39E-01	-2.28E+00	4.60E-01	1.05E+00
Adck5	ENSMUST00000159949.7	KNOWN	protein_coding	15	76576405	76591824	+	3.53E+00	8.08E-01	2.53E-02	1.00E+00	2.58E-01	-3.87E+00	1.33E-01	5.14E-01
Dtnb	ENSMUST00000173998.7	KNOWN	protein_coding	12	3572536	3596853	+	1.05E+00	4.42E-01	2.53E-02	1.00E+00	2.01E-01	-4.97E+00	5.10E-02	2.54E-01
Taok2	ENSMUST00000130371.1	KNOWN	protein_coding	7	126866507	126867257	-	2.53E+00	4.82E-01	2.51E-02	1.00E+00	2.95E-01	-3.39E+00	1.02E-01	3.46E-01
Shc1	ENSMUST00000146306.1	KNOWN	protein_coding	3	89424526	89427359	+	1.39E+01	2.79E+00	2.50E-02	1.00E+00	2.33E+00	2.33E+00	2.59E+00	1.11E+00
Pnkp	ENSMUST00000107876.7	KNOWN	protein_coding	7	44857139	44862651	+	2.06E+01	5.34E+00	2.50E-02	1.00E+00	2.48E+00	2.48E+00	3.80E+00	1.54E+00
Man2a2	ENSMUST00000206066.1	KNOWN	protein_coding	7	80354908	80363673	-	2.08E+00	4.09E-01	2.50E-02	1.00E+00	3.36E+00	3.36E+00	3.80E-01	1.13E-01
Gria3	ENSMUST00000128197.7	KNOWN	protein_coding	X	41400854	41613100	+	1.94E+00	4.82E-01	2.49E-03	1.00E+00	1.35E-01	-7.39E+00	4.46E-02	3.29E-01
Capn7	ENSMUST00000143472.7	KNOWN	protein_coding	14	31336675	31371987	+	3.27E+00	1.51E+00	2.49E-02	1.00E+00	1.59E-01	-6.27E+00	1.40E-01	8.75E-01
5330417C22Rik	ENSMUST00000106626.2	KNOWN	protein_coding	3	108458175	108536528	-	1.90E+00	5.66E-01	2.48E-03	1.00E+00	1.33E-01	-7.52E+00	6.73E-02	5.06E-01
Clec7a	ENSMUST00000195589.5	KNOWN	polymorphic_pseudogene	6	129461591	129472773	-	6.72E+01	1.66E+01	2.48E-02	1.00E+00	4.95E-01	-2.02E+00	6.87E+00	1.39E+01
Slc41a3	ENSMUST00000032177.9	KNOWN	protein_coding	6	90619147	90646413	+	2.21E+00	7.31E-01	2.48E-02	1.00E+00	1.39E-01	-7.21E+00	3.95E-02	2.85E-01
Mrpl38	ENSMUST00000133159.7	KNOWN	protein_coding	11	116132785	116138790	-	2.13E+00	1.08E+00	2.47E-03	1.00E+00	1.04E+01	1.04E+01	6.03E-01	5.78E-02
Txnrd2	ENSMUST00000206606.1	KNOWN	protein_coding	16	18426417	18479071	+	1.24E+01	3.28E+00	2.47E-02	1.00E+00	2.98E-01	-3.35E+00	6.17E-01	2.07E+00
Arhgef6	ENSMUST00000176986.7	KNOWN	protein_coding	X	57248987	57326600	-	2.34E+00	5.34E-01	2.47E-02	1.00E+00	2.82E-01	-3.55E+00	1.05E-01	3.74E-01
Ccnd2	ENSMUST00000201902.3	KNOWN	protein_coding	6	127146023	127152194	-	1.71E+00	5.82E-01	2.47E-02	1.00E+00	2.27E-01	-4.40E+00	9.47E-02	4.17E-01
Gm12718	ENSMUST00000156144.1	KNOWN	lincRNA	4	103382500	103492041	+	3.35E+00	1.20E+00	2.46E-03	1.00E+00	1.26E+01	1.26E+01	4.75E-01	3.77E-02
Art4	ENSMUST00000032341.2	KNOWN	protein_coding	6	136848451	136857734	-	1.29E+01	2.75E+00	2.46E-02	1.00E+00	4.72E-01	-2.12E+00	9.37E-01	1.99E+00
Map4k4	ENSMUST00000163854.8	KNOWN	protein_coding	1	39900913	40026311	+	1.20E+01	3.24E+00	2.45E-02	1.00E+00	3.09E-01	-3.23E+00	5.95E-01	1.93E+00
Sulf1	ENSMUST00000088585.9	KNOWN	protein_coding	1	12718529	12860378	+	3.16E+00	1.01E+00	2.45E-02	1.00E+00	1.22E-01	-8.20E+00	6.09E-02	5.00E-01
Jarid2	ENSMUST00000044608.13	KNOWN	protein_coding	13	44730823	44920996	+	7.11E+00	2.28E+00	2.45E-02	1.00E+00	4.62E+00	4.62E+00	1.41E+00	3.06E-01
Pemt	ENSMUST00000150954.7	KNOWN	protein_coding	11	59970614	59971511	-	9.10E+01	1.81E+01	2.44E-02	1.00E+00	4.94E-01	-2.02E+00	5.83E+00	1.18E+01
Cyp20a1	ENSMUST00000148443.2	KNOWN	protein_coding	1	60343323	60388061	+	7.88E+00	2.15E+00	2.44E-02	1.00E+00	3.18E-01	-3.14E+00	4.09E-01	1.28E+00
Cerk	ENSMUST00000150767.7	KNOWN	protein_coding	15	86139128	86159469	-	5.48E+00	1.69E+00	2.44E-02	1.00E+00	1.82E-01	-5.49E+00	2.10E-01	1.15E+00
Brcc3	ENSMUST00000133781.7	KNOWN	protein_coding	X	75416716	75437992	+	6.86E+00	1.95E+00	2.44E-02	1.00E+00	1.61E-01	-6.21E+00	2.20E-01	1.36E+00
Zfp704	ENSMUST00000193947.1	KNOWN	protein_coding	3	9438292	9565300	-	2.22E+00	6.29E-01	2.43E-02	1.00E+00	1.70E-01	-5.88E+00	8.14E-02	4.78E-01
Esr1	ENSMUST00000149195.7	KNOWN	protein_coding	10	4611593	4893084	+	2.76E+00	5.76E-01	2.43E-02	1.00E+00	3.78E+00	3.78E+00	3.44E-01	9.10E-02
Vamp1	ENSMUST00000032487.13	KNOWN	protein_coding	6	125215551	125222307	+	1.45E+00	4.36E-01	2.42E-03	1.00E+00	9.73E+00	9.73E+00	3.66E-01	3.77E-02
Fam131c	ENSMUST00000006380.4	KNOWN	protein_coding	4	141368220	141384176	+	1.08E+01	2.25E+00	2.42E-02	1.00E+00	4.68E-01	-2.13E+00	9.21E-01	1.97E+00
Slc16a9	ENSMUST00000155933.1	KNOWN	protein_coding	10	70266979	70284081	+	3.41E+00	9.99E-01	2.42E-02	1.00E+00	1.86E-01	-5.39E+00	1.32E-01	7.10E-01
Mtus1	ENSMUST00000051379.13	KNOWN	protein_coding	8	40991052	41041867	-	3.88E+01	9.13E+00	2.41E-02	1.00E+00	4.79E-01	-2.09E+00	3.12E+00	6.53E+00
Phlda3	ENSMUST00000038945.5	KNOWN	protein_coding	1	135766119	135769137	+	6.34E+00	1.54E+00	2.41E-02	1.00E+00	3.85E-01	-2.60E+00	4.52E-01	1.17E+00
Dusp11	ENSMUST00000151394.7	KNOWN	protein_coding	6	85954962	85961668	-	9.52E+00	2.27E+00	2.41E-02	1.00E+00	2.48E+00	2.48E+00	1.74E+00	7.02E-01
Ube2e2	ENSMUST00000124353.1	KNOWN	protein_coding	14	18630335	18894268	-	1.55E+00	7.18E-01	2.41E-02	1.00E+00	9.13E+00	9.13E+00	3.44E-01	3.76E-02
Xpnpep3	ENSMUST00000041609.10	KNOWN	protein_coding	15	81400188	81454889	+	2.71E+00	7.43E-01	2.40E-02	1.00E+00	1.90E-01	-5.26E+00	9.08E-02	4.77E-01
Pank2	ENSMUST00000145904.1	KNOWN	protein_coding	2	131262796	131296332	+	4.05E+00	8.22E-01	2.39E-02	1.00E+00	3.37E-01	-2.96E+00	2.14E-01	6.34E-01
Pnkp	ENSMUST00000155050.4	KNOWN	protein_coding	7	44857379	44862642	+	5.35E+00	2.04E+00	2.39E-02	1.00E+00	2.40E-01	-4.16E+00	2.79E-01	1.16E+00
Vsir	ENSMUST00000169139.1	KNOWN	protein_coding	10	60346984	60359039	+	1.37E+00	4.27E-01	2.39E-02	1.00E+00	2.31E-01	-4.33E+00	6.48E-02	2.81E-01
Anapc7	ENSMUST00000119792.1	KNOWN	protein_coding	5	122422481	122443435	+	4.75E+00	1.30E+00	2.39E-02	1.00E+00	2.94E+00	2.94E+00	9.38E-01	3.19E-01
Rps13	ENSMUST00000205265.1	KNOWN	protein_coding	7	116332055	116334118	-	2.11E+00	4.08E-01	2.39E-02	1.00E+00	3.17E+00	3.17E+00	3.62E-01	1.14E-01
Hmbs	ENSMUST00000097558.3	KNOWN	protein_coding	9	44336350	44342382	-	9.96E+00	3.32E+00	2.38E-02	1.00E+00	1.49E-01	-6.69E+00	2.43E-01	1.63E+00
RP24-252B21.3	ENSMUST00000207355.1	KNOWN	TEC	7	83633371	83635818	+	2.32E+01	4.71E+00	2.37E-02	1.00E+00	2.08E+00	2.08E+00	3.56E+00	1.71E+00
Lman2l	ENSMUST00000134594.7	KNOWN	protein_coding	1	36423186	36441873	-	5.77E+00	1.51E+00	2.36E-02	1.00E+00	3.02E+00	3.02E+00	9.85E-01	3.26E-01
Dnajc13	ENSMUST00000188592.1	KNOWN	protein_coding	9	104196023	104203348	-	2.74E+00	1.17E+00	2.36E-02	1.00E+00	4.27E+00	4.27E+00	6.97E-01	1.63E-01
Rbm28	ENSMUST00000170473.7	KNOWN	protein_coding	6	29156680	29160157	-	5.83E+00	1.02E+00	2.35E-02	1.00E+00	3.63E-01	-2.75E+00	2.75E-01	7.57E-01
Anxa5	ENSMUST00000029266.13	KNOWN	protein_coding	3	36448923	36475895	-	4.68E+02	9.90E+01	2.34E-04	9.28E-01	4.72E-01	-2.12E+00	4.08E+01	8.64E+01
Crip1	ENSMUST00000006523.11	KNOWN	protein_coding	12	113152012	113153878	+	1.25E+01	3.51E+00	2.34E-02	1.00E+00	3.57E-01	-2.80E+00	8.60E-01	2.41E+00
Caprin2	ENSMUST00000072324.11	KNOWN	protein_coding	6	148842493	148896151	-	1.99E+00	7.09E-01	2.34E-02	1.00E+00	8.12E+00	8.12E+00	3.09E-01	3.80E-02
Gm26584	ENSMUST00000180551.1	KNOWN	lincRNA	8	40862395	40865648	-	1.93E+02	3.90E+01	2.33E-02	1.00E+00	2.12E+00	2.12E+00	3.05E+01	1.44E+01
Rps15	ENSMUST00000062674.6	KNOWN	protein_coding	10	80292645	80294088	+	4.96E+00	9.29E-01	2.33E-02	1.00E+00	2.80E+00	2.80E+00	6.86E-01	2.45E-01
Adamtsl2	ENSMUST00000091233.6	KNOWN	protein_coding	2	27079379	27108982	+	3.61E+01	9.96E+00	2.32E-02	1.00E+00	3.94E-01	-2.54E+00	2.39E+00	6.08E+00
Gm6710	ENSMUST00000109011.7	KNOWN	protein_coding	2	175869219	175879657	+	9.00E+00	1.72E+00	2.32E-02	1.00E+00	2.99E+00	2.99E+00	1.40E+00	4.67E-01
D630033O11Rik	ENSMUST00000179013.2	KNOWN	lincRNA	9	43259879	43280067	+	2.37E+00	7.03E-01	2.31E-03	1.00E+00	7.65E+00	7.65E+00	2.97E-01	3.89E-02
Gm37063	ENSMUST00000194678.1	KNOWN	TEC	16	77476934	77480454	+	3.45E+00	7.23E-01	2.31E-02	1.00E+00	3.94E+00	3.94E+00	6.46E-01	1.64E-01
Dnajc11	ENSMUST00000142198.7	KNOWN	protein_coding	4	151967838	151974285	+	1.41E+00	6.07E-01	2.31E-02	1.00E+00	9.10E+00	9.10E+00	3.81E-01	4.19E-02
Prlr	ENSMUST00000124470.7	KNOWN	protein_coding	15	10177655	10337010	+	2.20E+02	4.72E+01	2.30E-02	1.00E+00	2.59E+00	2.59E+00	4.01E+01	1.55E+01
Timp1	ENSMUST00000009530.4	KNOWN	protein_coding	X	20870221	20874736	+	2.46E+00	1.00E+00	2.29E-03	1.00E+00	7.93E-02	-1.26E+01	5.25E-02	6.62E-01
Etfdh	ENSMUST00000153039.7	KNOWN	protein_coding	3	79617388	79628864	-	9.06E+00	1.92E+00	2.29E-02	1.00E+00	2.54E+00	2.54E+00	1.47E+00	5.79E-01
Gm38357	ENSMUST00000195382.1	KNOWN	TEC	3	51231917	51234381	+	2.46E+01	5.90E+00	2.28E-03	1.00E+00	2.89E+00	2.89E+00	2.76E+00	9.56E-01
Clpx	ENSMUST00000148632.1	KNOWN	protein_coding	9	65294332	65309231	+	5.27E+00	1.21E+00	2.28E-02	1.00E+00	2.89E+00	2.89E+00	9.63E-01	3.33E-01
Fbrs	ENSMUST00000205696.1	KNOWN	protein_coding	7	127485408	127489548	+	1.55E+00	5.04E-01	2.28E-02	1.00E+00	6.51E+00	6.51E+00	2.45E-01	3.76E-02
Chac1	ENSMUST00000028780.3	KNOWN	protein_coding	2	119351229	119354382	+	2.10E+01	5.24E+00	2.27E-02	1.00E+00	3.38E-01	-2.96E+00	1.47E+00	4.33E+00
Kpnb1	ENSMUST00000132633.1	KNOWN	protein_coding	11	97162510	97164223	-	8.45E+00	2.46E+00	2.27E-02	1.00E+00	2.11E-01	-4.73E+00	3.07E-01	1.45E+00
Psmd13	ENSMUST00000140411.7	KNOWN	protein_coding	7	140882429	140887266	+	1.55E+00	4.39E-01	2.27E-02	1.00E+00	6.72E+00	6.72E+00	2.55E-01	3.80E-02
Hykk	ENSMUST00000125983.7	KNOWN	protein_coding	9	54917311	54931064	+	3.09E+01	6.62E+00	2.26E-02	1.00E+00	2.03E+00	2.03E+00	5.27E+00	2.60E+00
Kynu	ENSMUST00000148855.1	KNOWN	protein_coding	2	43670930	43681424	+	1.16E+01	2.64E+00	2.25E-03	1.00E+00	3.59E+00	3.59E+00	2.06E+00	5.73E-01
Ttpal	ENSMUST00000109408.9	KNOWN	protein_coding	2	163602322	163616501	+	6.37E+00	2.65E+00	2.25E-02	1.00E+00	8.22E-02	-1.22E+01	7.83E-02	9.52E-01
Dock10	ENSMUST00000186087.6	KNOWN	protein_coding	1	80586330	80709497	-	2.26E+00	5.53E-01	2.25E-02	1.00E+00	4.34E+00	4.34E+00	4.79E-01	1.10E-01
Xrcc6	ENSMUST00000166311.1	KNOWN	protein_coding	15	82025389	82029593	+	1.55E+00	4.57E-01	2.25E-02	1.00E+00	6.38E+00	6.38E+00	2.41E-01	3.77E-02
Gm10335	ENSMUST00000096020.6	KNOWN	processed_pseudogene	10	14523078	14523546	+	1.92E+00	5.55E-01	2.24E-03	1.00E+00	1.14E-01	-8.77E+00	3.87E-02	3.39E-01
Plekha6	ENSMUST00000187285.6	KNOWN	protein_coding	1	133181321	133301220	+	3.72E+00	1.30E+00	2.24E-02	1.00E+00	2.80E-01	-3.58E+00	2.48E-01	8.86E-01
Sgsh	ENSMUST00000136523.7	KNOWN	protein_coding	11	119343425	119355503	-	7.76E+00	2.25E+00	2.24E-02	1.00E+00	1.89E-01	-5.29E+00	3.23E-01	1.71E+00
Gramd1c	ENSMUST00000036174.9	KNOWN	protein_coding	16	43980355	44016437	-	2.77E+01	5.68E+00	2.24E-02	1.00E+00	2.36E+00	2.36E+00	3.75E+00	1.59E+00
Mup12	ENSMUST00000117932.1	KNOWN	protein_coding	4	60737383	60741327	-	3.20E+03	8.92E+02	2.24E-02	1.00E+00	2.83E+00	2.83E+00	3.84E+02	1.36E+02
Blvra	ENSMUST00000142737.2	KNOWN	protein_coding	2	127080277	127092147	+	1.25E+00	3.95E-01	2.23E-03	1.00E+00	1.15E-01	-8.69E+00	3.83E-02	3.33E-01
Tnfaip3	ENSMUST00000019997.10	KNOWN	protein_coding	10	19000910	19015411	-	2.41E+01	1.01E+01	2.23E-02	1.00E+00	2.56E-01	-3.90E+00	1.38E+00	5.40E+00
Coro7	ENSMUST00000090480.4	KNOWN	protein_coding	16	4652566	4679778	-	4.46E+00	9.47E-01	2.23E-02	1.00E+00	3.25E+00	3.25E+00	6.28E-01	1.93E-01
Sypl	ENSMUST00000139339.1	KNOWN	protein_coding	12	32965406	32969447	+	1.94E+00	9.92E-01	2.22E-02	1.00E+00	1.29E-01	-7.75E+00	6.37E-02	4.94E-01
Gm37864	ENSMUST00000195308.1	KNOWN	sense_intronic	1	165451555	165454630	-	9.53E+00	2.13E+00	2.22E-02	1.00E+00	2.55E+00	2.55E+00	1.86E+00	7.29E-01
Fkbp8	ENSMUST00000134299.7	KNOWN	protein_coding	8	70532121	70534972	+	6.32E+00	1.30E+00	2.22E-02	1.00E+00	2.89E+00	2.89E+00	8.79E-01	3.04E-01
Zfp687	ENSMUST00000126222.7	KNOWN	protein_coding	3	95006832	95015224	-	3.46E+00	1.53E+00	2.22E-02	1.00E+00	9.44E+00	9.44E+00	3.58E-01	3.80E-02
Luc7l3	ENSMUST00000132623.8	KNOWN	protein_coding	11	94291061	94297068	-	1.47E+00	5.38E-01	2.21E-03	1.00E+00	1.00E-01	-9.98E+00	3.95E-02	3.95E-01
Aldoa	ENSMUST00000087566.10	KNOWN	protein_coding	7	126795236	126799142	-	2.07E+01	3.67E+00	2.21E-02	1.00E+00	4.51E-01	-2.22E+00	1.30E+00	2.88E+00
Stx2	ENSMUST00000141492.7	KNOWN	protein_coding	5	128988908	129008424	-	1.28E+00	5.57E-01	2.21E-02	1.00E+00	1.68E-01	-5.94E+00	5.41E-02	3.21E-01
Mgam	ENSMUST00000202636.3	KNOWN	protein_coding	6	40628831	40658974	+	4.01E+00	1.98E+00	2.21E-02	1.00E+00	1.49E-01	-6.73E+00	1.57E-01	1.06E+00
Synj2	ENSMUST00000134767.7	KNOWN	protein_coding	17	5941378	6039391	+	8.07E+00	2.51E+00	2.21E-02	1.00E+00	1.47E-01	-6.82E+00	1.64E-01	1.12E+00
Slc35c2	ENSMUST00000109298.7	KNOWN	protein_coding	2	165276554	165287756	-	1.09E+01	2.70E+00	2.19E-02	1.00E+00	4.25E-01	-2.35E+00	7.78E-01	1.83E+00
Mug1	ENSMUST00000204485.1	KNOWN	protein_coding	6	121840180	121841695	+	5.38E+01	8.89E+00	2.19E-02	1.00E+00	2.41E+00	2.41E+00	8.00E+00	3.31E+00
Rnpc3	ENSMUST00000092154.9	KNOWN	protein_coding	3	113605067	113630150	-	5.32E+00	1.76E+00	2.19E-02	1.00E+00	5.80E+00	5.80E+00	9.28E-01	1.60E-01
Txlna	ENSMUST00000132217.7	KNOWN	protein_coding	4	129634397	129640960	-	2.93E+00	1.09E+00	2.18E-02	1.00E+00	8.31E-02	-1.20E+01	4.33E-02	5.21E-01
Gm2274	ENSMUST00000184539.5	KNOWN	unprocessed_pseudogene	14	26156036	26163649	+	4.17E+00	1.02E+00	2.18E-02	1.00E+00	4.14E+00	4.14E+00	8.84E-01	2.14E-01
Rnf38	ENSMUST00000098098.8	KNOWN	protein_coding	4	44126210	44167609	-	1.26E+01	2.55E+00	2.17E-02	1.00E+00	4.64E-01	-2.15E+00	9.13E-01	1.97E+00
Arid4b	ENSMUST00000039538.14	KNOWN	protein_coding	13	14063792	14199604	+	1.28E+01	3.09E+00	2.17E-02	1.00E+00	3.02E+00	3.02E+00	2.27E+00	7.52E-01
Prmt9	ENSMUST00000210040.1	KNOWN	protein_coding	8	77549454	77581338	+	2.48E+01	4.43E+00	2.15E-02	1.00E+00	4.94E-01	-2.02E+00	1.77E+00	3.58E+00
Accs	ENSMUST00000068513.10	KNOWN	protein_coding	2	93835438	93849680	-	2.00E+00	5.43E-01	2.15E-02	1.00E+00	1.86E-01	-5.36E+00	7.12E-02	3.82E-01
Dhdds	ENSMUST00000146241.7	KNOWN	protein_coding	4	133969175	134000872	-	4.38E+00	1.27E+00	2.15E-02	1.00E+00	5.01E+00	5.01E+00	9.55E-01	1.91E-01
Desi1	ENSMUST00000089187.6	KNOWN	protein_coding	15	81994721	82016038	-	1.61E+00	7.10E-01	2.14E-03	1.00E+00	8.74E-02	-1.14E+01	3.93E-02	4.50E-01
B4galt2	ENSMUST00000106421.8	KNOWN	protein_coding	4	117873302	117883113	-	9.79E-01	4.12E-01	2.14E-02	1.00E+00	1.58E-01	-6.32E+00	3.82E-02	2.42E-01
Polr3d	ENSMUST00000000793.11	KNOWN	protein_coding	14	70438748	70443472	-	1.83E+01	4.85E+00	2.13E-02	1.00E+00	4.00E-01	-2.50E+00	8.62E-01	2.15E+00
Sema4d	ENSMUST00000021900.13	KNOWN	protein_coding	13	51701246	51793748	-	3.87E+00	9.97E-01	2.13E-02	1.00E+00	3.49E-01	-2.86E+00	2.90E-01	8.30E-01
Cadm1	ENSMUST00000124073.7	KNOWN	protein_coding	9	47530352	47819081	+	3.00E+00	1.55E+00	2.13E-02	1.00E+00	2.07E-01	-4.84E+00	1.64E-01	7.91E-01
Zfp329	ENSMUST00000108546.1	KNOWN	protein_coding	7	12804977	12818855	-	1.94E+00	4.84E-01	2.13E-02	1.00E+00	2.00E-01	-5.00E+00	7.79E-02	3.90E-01
Rpp21	ENSMUST00000025319.6	KNOWN	protein_coding	17	36255667	36258070	-	1.98E+00	6.64E-01	2.13E-02	1.00E+00	1.49E-01	-6.69E+00	3.83E-02	2.56E-01
Slc46a3	ENSMUST00000118527.7	KNOWN	protein_coding	5	147878437	147894816	-	3.78E+01	7.26E+00	2.13E-02	1.00E+00	2.07E+00	2.07E+00	5.18E+00	2.50E+00
Uros	ENSMUST00000106145.9	KNOWN	protein_coding	7	133686356	133709070	-	1.37E+01	3.28E+00	2.13E-02	1.00E+00	2.76E+00	2.76E+00	2.08E+00	7.53E-01
Pard3	ENSMUST00000162602.7	KNOWN	protein_coding	8	127064345	127426754	+	8.68E+00	2.57E+00	2.12E-03	1.00E+00	1.62E-01	-6.18E+00	3.05E-01	1.88E+00
Epdr1	ENSMUST00000002885.6	KNOWN	protein_coding	13	19591709	19619831	-	2.21E+00	3.90E-01	2.11E-02	1.00E+00	2.29E-01	-4.36E+00	8.77E-02	3.83E-01
C030013D06Rik	ENSMUST00000113723.2	KNOWN	sense_intronic	14	56733657	56734955	-	4.55E+00	9.95E-01	2.11E-02	1.00E+00	2.68E+00	2.68E+00	7.72E-01	2.88E-01
Creb3	ENSMUST00000167751.1	KNOWN	protein_coding	4	43562813	43566798	+	3.82E+01	7.65E+00	2.10E-02	1.00E+00	4.41E-01	-2.27E+00	2.56E+00	5.81E+00
P4ha2	ENSMUST00000174616.7	KNOWN	protein_coding	11	54100975	54131663	+	1.21E+01	2.58E+00	2.10E-02	1.00E+00	2.77E-01	-3.60E+00	5.01E-01	1.80E+00
Glipr2	ENSMUST00000107855.1	KNOWN	protein_coding	4	43957692	43979119	+	2.93E+00	7.71E-01	2.10E-02	1.00E+00	2.33E-01	-4.29E+00	1.47E-01	6.28E-01
Tm9sf1	ENSMUST00000139313.1	KNOWN	protein_coding	14	55640385	55643561	-	2.82E+00	7.56E-01	2.10E-02	1.00E+00	6.68E+00	6.68E+00	4.96E-01	7.43E-02
Ncoa4	ENSMUST00000168385.7	KNOWN	protein_coding	14	32159981	32176127	+	3.32E+00	1.94E+00	2.10E-02	1.00E+00	7.08E+00	7.08E+00	9.25E-01	1.31E-01
Cep295	ENSMUST00000160946.7	KNOWN	protein_coding	9	15316915	15333393	-	1.40E+00	5.13E-01	2.10E-02	1.00E+00	7.54E+00	7.54E+00	2.84E-01	3.77E-02
Gpr155	ENSMUST00000112044.7	KNOWN	protein_coding	2	73341958	73386413	-	4.89E+00	1.30E+00	2.10E-02	1.00E+00	8.01E+00	8.01E+00	6.42E-01	8.01E-02
Pla2g6	ENSMUST00000174089.1	KNOWN	protein_coding	15	79311738	79318013	-	2.01E+00	5.72E-01	2.09E-03	1.00E+00	1.16E+01	1.16E+01	4.45E-01	3.84E-02
Tcp1	ENSMUST00000151715.1	KNOWN	protein_coding	17	12916475	12919559	+	5.30E+00	2.39E+00	2.09E-02	1.00E+00	2.30E+01	2.30E+01	1.12E+00	4.88E-02
Dap3	ENSMUST00000174571.7	KNOWN	protein_coding	3	88923762	88930986	-	6.39E+00	1.44E+00	2.09E-02	1.00E+00	4.39E+00	4.39E+00	9.70E-01	2.21E-01
Klf6	ENSMUST00000000080.6	KNOWN	protein_coding	13	5861489	5870394	+	1.32E+02	3.66E+01	2.08E-03	1.00E+00	4.15E-01	-2.41E+00	1.06E+01	2.57E+01
Antxr2	ENSMUST00000202736.1	KNOWN	protein_coding	5	97949170	97996096	-	1.12E+01	1.98E+00	2.08E-02	1.00E+00	2.03E+00	2.03E+00	1.75E+00	8.61E-01
Aasdh	ENSMUST00000135697.7	KNOWN	protein_coding	5	76879865	76905493	-	3.68E+00	7.57E-01	2.08E-02	1.00E+00	3.48E+00	3.48E+00	5.67E-01	1.63E-01
Spats2l	ENSMUST00000167085.7	KNOWN	protein_coding	1	57774861	57948395	+	3.19E+00	7.37E-01	2.07E-02	1.00E+00	3.01E-01	-3.32E+00	1.94E-01	6.44E-01
AI413582	ENSMUST00000138728.1	KNOWN	protein_coding	17	27563773	27565750	-	1.47E+00	5.60E-01	2.07E-02	1.00E+00	1.16E-01	-8.59E+00	4.22E-02	3.63E-01
Tbcel	ENSMUST00000066179.13	KNOWN	protein_coding	9	42413418	42461462	-	6.32E+00	1.31E+00	2.07E-02	1.00E+00	3.03E+00	3.03E+00	9.10E-01	3.01E-01
Gm44068	ENSMUST00000204049.1	KNOWN	TEC	6	143988740	143990868	-	5.49E+00	1.09E+00	2.06E-02	1.00E+00	2.65E+00	2.65E+00	7.78E-01	2.94E-01
Zfp113	ENSMUST00000165640.7	KNOWN	protein_coding	5	138144667	138152900	-	7.23E+00	1.69E+00	2.06E-02	1.00E+00	2.72E+00	2.72E+00	1.21E+00	4.45E-01
Ncor2	ENSMUST00000200297.4	KNOWN	protein_coding	5	125018135	125025062	-	2.63E+00	5.00E-01	2.06E-02	1.00E+00	3.69E+00	3.69E+00	3.51E-01	9.51E-02
Mettl25	ENSMUST00000176924.7	KNOWN	protein_coding	10	105763255	105841381	-	2.40E+00	7.93E-01	2.05E-02	1.00E+00	1.36E-01	-7.33E+00	7.36E-02	5.39E-01
Accs	ENSMUST00000041593.14	KNOWN	protein_coding	2	93835438	93849800	-	2.20E+00	8.70E-01	2.05E-02	1.00E+00	8.45E+00	8.45E+00	3.65E-01	4.33E-02
Paics	ENSMUST00000140051.1	KNOWN	protein_coding	5	76961476	76962971	+	2.31E+00	4.78E-01	2.04E-02	1.00E+00	3.23E+00	3.23E+00	4.21E-01	1.30E-01
Chrm3	ENSMUST00000187510.6	KNOWN	protein_coding	13	9875486	10360845	-	1.07E+01	3.19E+00	2.03E-02	1.00E+00	3.19E-01	-3.13E+00	7.17E-01	2.25E+00
C5ar1	ENSMUST00000168818.1	KNOWN	protein_coding	7	16246745	16259339	-	3.44E+00	1.40E+00	2.03E-02	1.00E+00	2.29E-01	-4.36E+00	1.88E-01	8.20E-01
Elmo1	ENSMUST00000072519.5	KNOWN	protein_coding	13	20090619	20606529	+	1.73E+01	4.59E+00	2.02E-02	1.00E+00	4.34E-01	-2.31E+00	1.38E+00	3.19E+00
Eri2	ENSMUST00000150844.2	KNOWN	protein_coding	7	119783831	119794059	-	9.81E+00	2.38E+00	2.02E-02	1.00E+00	3.62E-01	-2.76E+00	6.36E-01	1.75E+00
Pip5k1c	ENSMUST00000160291.7	KNOWN	protein_coding	10	81292988	81309131	+	1.67E+00	7.32E-01	2.02E-02	1.00E+00	1.12E-01	-8.94E+00	3.83E-02	3.42E-01
Smim8	ENSMUST00000108134.7	KNOWN	protein_coding	4	34768664	34778365	-	7.15E+00	1.73E+00	2.01E-03	1.00E+00	1.20E-01	-8.36E+00	1.39E-01	1.17E+00
Fh1	ENSMUST00000133218.1	KNOWN	protein_coding	1	175601378	175606648	-	6.53E+00	1.68E+00	2.01E-03	1.00E+00	5.77E+00	5.77E+00	1.06E+00	1.84E-01
Gapdh	ENSMUST00000144588.1	KNOWN	protein_coding	6	125164597	125165606	-	4.24E+00	1.20E+00	2.01E-02	1.00E+00	1.96E-01	-5.09E+00	1.22E-01	6.24E-01
Emc8	ENSMUST00000180417.7	KNOWN	protein_coding	8	120657851	120668574	-	5.32E+00	1.44E+00	2.01E-02	1.00E+00	3.26E+00	3.26E+00	9.20E-01	2.82E-01
Hgd	ENSMUST00000159938.1	KNOWN	protein_coding	16	37621849	37632021	+	3.34E+00	7.96E-01	2.01E-02	1.00E+00	4.12E+00	4.12E+00	5.15E-01	1.25E-01
Nr3c2	ENSMUST00000128862.1	KNOWN	protein_coding	8	76902347	76908657	+	1.80E+00	5.12E-01	2.01E-02	1.00E+00	6.43E+00	6.43E+00	3.70E-01	5.76E-02
Irx3	ENSMUST00000093312.5	KNOWN	protein_coding	8	91798525	91801916	-	1.72E+00	3.94E-01	2.00E-03	1.00E+00	1.43E-01	-7.01E+00	4.89E-02	3.42E-01
Dalrd3	ENSMUST00000192651.1	KNOWN	protein_coding	9	108570696	108571982	+	4.73E+00	1.20E+00	2.00E-02	1.00E+00	2.70E-01	-3.70E+00	2.46E-01	9.10E-01
Zfp930	ENSMUST00000110216.1	KNOWN	protein_coding	8	69226343	69228981	+	1.69E+01	3.59E+00	2.00E-02	1.00E+00	2.14E+00	2.14E+00	1.97E+00	9.19E-01
Ankrd24	ENSMUST00000154707.7	KNOWN	protein_coding	10	81633703	81647608	+	2.67E+00	5.76E-01	2.00E-02	1.00E+00	3.50E+00	3.50E+00	4.06E-01	1.16E-01
Slc17a3	ENSMUST00000091698.10	KNOWN	protein_coding	13	23839449	23858360	+	6.00E+00	2.76E+00	2.00E-02	1.00E+00	6.85E+00	6.85E+00	1.34E+00	1.96E-01
Tbc1d31	ENSMUST00000161329.1	KNOWN	protein_coding	15	57958413	57970068	+	3.12E+00	6.22E-01	1.99E-02	1.00E+00	3.13E-01	-3.20E+00	1.61E-01	5.16E-01
Aqp9	ENSMUST00000060917.11	KNOWN	protein_coding	9	71110662	71162634	-	4.81E+01	1.07E+01	1.99E-02	1.00E+00	2.21E+00	2.21E+00	7.32E+00	3.31E+00
Fbxw5	ENSMUST00000124375.1	KNOWN	protein_coding	2	25503226	25504835	+	2.64E+00	7.06E-01	1.99E-02	1.00E+00	6.94E+00	6.94E+00	5.19E-01	7.48E-02
Stxbp2	ENSMUST00000162737.7	KNOWN	protein_coding	8	3631157	3634736	+	2.01E+00	6.51E-01	1.98E-03	1.00E+00	1.04E-01	-9.58E+00	3.83E-02	3.67E-01
Gripap1	ENSMUST00000140540.1	KNOWN	protein_coding	X	7790012	7812484	+	2.13E+00	8.09E-01	1.97E-02	1.00E+00	9.30E-02	-1.08E+01	5.10E-02	5.49E-01
Susd2	ENSMUST00000095541.9	KNOWN	protein_coding	10	75636619	75644009	-	9.19E+00	2.21E+00	1.97E-02	1.00E+00	4.17E-01	-2.40E+00	7.00E-01	1.68E+00
S100a11	ENSMUST00000029515.4	KNOWN	protein_coding	3	93520488	93526288	+	3.39E+01	1.03E+01	1.97E-02	1.00E+00	3.20E-01	-3.13E+00	2.02E+00	6.31E+00
Plod2	ENSMUST00000070522.13	KNOWN	protein_coding	9	92542223	92608429	+	3.52E+00	6.90E-01	1.97E-02	1.00E+00	2.82E-01	-3.54E+00	1.44E-01	5.08E-01
Kif18b	ENSMUST00000021311.9	KNOWN	protein_coding	11	102905529	102925125	-	1.80E+00	4.99E-01	1.97E-02	1.00E+00	2.38E-01	-4.19E+00	8.44E-02	3.54E-01
Mgat4a	ENSMUST00000154819.7	KNOWN	protein_coding	1	37443716	37536405	-	1.13E+00	4.90E-01	1.97E-02	1.00E+00	1.30E-01	-7.69E+00	3.83E-02	2.94E-01
Map4	ENSMUST00000035055.14	KNOWN	protein_coding	9	109931460	110083956	+	6.14E+01	1.42E+01	1.96E-02	1.00E+00	4.90E-01	-2.04E+00	4.96E+00	1.01E+01
Adamts14	ENSMUST00000120336.1	KNOWN	protein_coding	10	61198468	61273243	-	2.18E+00	8.27E-01	1.96E-02	1.00E+00	1.80E-01	-5.55E+00	8.58E-02	4.76E-01
Ctsh	ENSMUST00000127842.7	KNOWN	protein_coding	9	90054506	90076088	+	9.23E+00	1.73E+00	1.96E-02	1.00E+00	2.47E+00	2.47E+00	1.35E+00	5.46E-01
Gm37174	ENSMUST00000194699.1	KNOWN	TEC	1	121328092	121331150	+	1.96E+01	6.64E+00	1.96E-02	1.00E+00	3.22E+00	3.22E+00	4.59E+00	1.43E+00
Rtn4	ENSMUST00000102843.9	KNOWN	protein_coding	11	29692947	29742917	+	4.97E+01	1.12E+01	1.95E-02	1.00E+00	3.25E-01	-3.07E+00	3.23E+00	9.94E+00
Bche	ENSMUST00000133690.1	KNOWN	protein_coding	3	73648416	73708243	-	3.82E+00	1.57E+00	1.95E-02	1.00E+00	1.94E-01	-5.16E+00	1.52E-01	7.84E-01
Igsf10	ENSMUST00000039419.11	KNOWN	protein_coding	3	59316735	59344257	-	4.87E+00	1.48E+00	1.95E-02	1.00E+00	1.62E-01	-6.18E+00	1.68E-01	1.04E+00
Prox1	ENSMUST00000010319.13	KNOWN	protein_coding	1	190122453	190169400	-	4.66E+01	9.42E+00	1.95E-02	1.00E+00	2.16E+00	2.16E+00	7.55E+00	3.49E+00
Gart	ENSMUST00000023684.13	KNOWN	protein_coding	16	91621186	91646953	-	2.62E+01	5.70E+00	1.95E-02	1.00E+00	2.40E+00	2.40E+00	4.60E+00	1.92E+00
Ube2m	ENSMUST00000138357.8	KNOWN	protein_coding	7	13035238	13037747	-	1.83E+00	5.26E-01	1.94E-02	1.00E+00	2.49E-01	-4.01E+00	3.88E-02	1.56E-01
Pdgfd	ENSMUST00000168039.7	KNOWN	protein_coding	9	6168612	6377520	+	1.60E+00	4.72E-01	1.94E-02	1.00E+00	2.00E-01	-5.01E+00	7.38E-02	3.69E-01
Rcbtb1	ENSMUST00000140136.8	KNOWN	protein_coding	14	59201476	59209972	+	2.13E+00	6.39E-01	1.94E-02	1.00E+00	1.29E-01	-7.72E+00	3.83E-02	2.95E-01
H2-Ab1	ENSMUST00000040828.5	KNOWN	protein_coding	17	34263209	34269419	+	1.94E+02	4.95E+01	1.93E-03	1.00E+00	4.41E-01	-2.27E+00	1.76E+01	4.00E+01
Bcl2l1	ENSMUST00000134902.1	KNOWN	protein_coding	2	152828127	152830642	-	4.76E+00	1.10E+00	1.93E-02	1.00E+00	3.24E-01	-3.09E+00	2.86E-01	8.83E-01
Rcan1	ENSMUST00000060005.14	KNOWN	protein_coding	16	92391953	92466147	-	1.18E+01	3.52E+00	1.93E-02	1.00E+00	3.04E-01	-3.28E+00	7.04E-01	2.31E+00
Ephb2	ENSMUST00000059287.13	KNOWN	protein_coding	4	136653608	136835957	-	3.84E+00	1.41E+00	1.93E-02	1.00E+00	1.79E-01	-5.57E+00	1.77E-01	9.88E-01
Ass1	ENSMUST00000130195.1	KNOWN	protein_coding	2	31518490	31520532	+	6.78E+00	1.71E+00	1.93E-02	1.00E+00	3.10E+00	3.10E+00	1.12E+00	3.61E-01
Pop7	ENSMUST00000111035.1	KNOWN	protein_coding	5	137501438	137502426	-	1.73E+00	5.38E-01	1.93E-02	1.00E+00	6.87E+00	6.87E+00	2.60E-01	3.79E-02
Farsb	ENSMUST00000188247.6	KNOWN	protein_coding	1	78462996	78488860	-	1.11E+01	2.59E+00	1.92E-02	1.00E+00	3.37E+00	3.37E+00	1.82E+00	5.38E-01
Dab2	ENSMUST00000110664.8	KNOWN	protein_coding	15	6386748	6440706	+	1.99E+01	3.90E+00	1.91E-03	1.00E+00	2.65E+00	2.65E+00	3.58E+00	1.35E+00
Ddr2	ENSMUST00000027985.7	KNOWN	protein_coding	1	169977804	170110502	-	3.14E+00	9.60E-01	1.90E-02	1.00E+00	1.42E-01	-7.03E+00	9.53E-02	6.70E-01
Rnf19b	ENSMUST00000030584.10	KNOWN	protein_coding	4	129058271	129085736	+	5.03E+00	1.23E+00	1.90E-02	1.00E+00	3.46E+00	3.46E+00	1.03E+00	2.97E-01
Mavs	ENSMUST00000130597.7	KNOWN	protein_coding	2	131234063	131248023	+	7.87E+00	1.68E+00	1.90E-02	1.00E+00	4.02E+00	4.02E+00	9.89E-01	2.46E-01
Ccm2l	ENSMUST00000109800.1	KNOWN	protein_coding	2	153066002	153081736	+	2.89E+00	1.22E+00	1.90E-02	1.00E+00	4.90E+00	4.90E+00	7.14E-01	1.46E-01
Atp6v1e1	ENSMUST00000203783.2	KNOWN	protein_coding	6	120795254	120818400	-	6.43E+01	1.14E+01	1.88E-02	1.00E+00	4.98E-01	-2.01E+00	4.45E+00	8.93E+00
Ehd2	ENSMUST00000098799.4	KNOWN	protein_coding	7	15946958	15967568	-	2.04E+01	3.96E+00	1.88E-02	1.00E+00	4.84E-01	-2.07E+00	1.43E+00	2.95E+00
Cux1	ENSMUST00000176172.7	KNOWN	protein_coding	5	136274486	136565433	-	8.28E+00	2.24E+00	1.88E-02	1.00E+00	2.87E-01	-3.49E+00	4.60E-01	1.60E+00
Mx1	ENSMUST00000155233.7	KNOWN	protein_coding	16	97447037	97462906	-	2.25E+00	9.57E-01	1.88E-02	1.00E+00	4.90E+00	4.90E+00	5.56E-01	1.14E-01
9030624J02Rik	ENSMUST00000033280.13	KNOWN	protein_coding	7	118764124	118841488	+	3.23E+00	1.40E+00	1.86E-03	1.00E+00	5.14E-02	-1.95E+01	4.33E-02	8.42E-01
Dbf4	ENSMUST00000171808.7	KNOWN	protein_coding	5	8397011	8422717	-	1.67E+01	3.10E+00	1.86E-02	1.00E+00	4.78E-01	-2.09E+00	1.27E+00	2.66E+00
Lck	ENSMUST00000167288.7	KNOWN	protein_coding	4	129548344	129558373	-	1.41E+00	5.74E-01	1.86E-02	1.00E+00	1.61E-01	-6.23E+00	5.13E-02	3.20E-01
Slc7a1	ENSMUST00000048116.14	KNOWN	protein_coding	5	148327410	148399905	-	7.00E+00	1.54E+00	1.85E-02	1.00E+00	3.99E-01	-2.51E+00	5.15E-01	1.29E+00
Bicc1	ENSMUST00000143791.7	KNOWN	protein_coding	10	70922832	71159701	-	2.69E+01	8.72E+00	1.85E-02	1.00E+00	3.38E-01	-2.96E+00	1.57E+00	4.63E+00
Csnk1a1	ENSMUST00000164253.1	KNOWN	protein_coding	18	61575517	61582119	+	2.08E+00	5.62E-01	1.84E-02	1.00E+00	2.49E-01	-4.02E+00	9.18E-02	3.69E-01
Zfp385b	ENSMUST00000151388.1	KNOWN	protein_coding	2	77501703	77703380	-	8.73E+00	1.51E+00	1.84E-02	1.00E+00	2.19E+00	2.19E+00	1.30E+00	5.95E-01
Wwc1	ENSMUST00000131001.1	KNOWN	protein_coding	11	35852195	35853555	-	2.46E+00	5.33E-01	1.84E-02	1.00E+00	3.40E+00	3.40E+00	4.34E-01	1.28E-01
Dcdc2a	ENSMUST00000069614.6	KNOWN	protein_coding	13	25056253	25210707	+	1.10E+01	2.39E+00	1.83E-02	1.00E+00	4.47E-01	-2.24E+00	9.02E-01	2.02E+00
Cd14	ENSMUST00000061829.6	KNOWN	protein_coding	18	36725074	36726737	-	1.81E+01	4.87E+00	1.83E-02	1.00E+00	4.37E-01	-2.29E+00	1.54E+00	3.53E+00
Sema4d	ENSMUST00000110040.8	KNOWN	protein_coding	13	51701246	51793674	-	4.27E+00	1.11E+00	1.83E-02	1.00E+00	3.46E-01	-2.89E+00	3.19E-01	9.21E-01
Ehf	ENSMUST00000090475.9	KNOWN	protein_coding	2	103263433	103303279	-	5.80E+00	2.34E+00	1.83E-02	1.00E+00	1.84E-01	-5.43E+00	2.32E-01	1.26E+00
Rps6kc1	ENSMUST00000162692.1	KNOWN	protein_coding	1	190871930	190899718	-	2.16E+00	5.49E-01	1.83E-02	1.00E+00	1.37E-01	-7.28E+00	4.07E-02	2.96E-01
Xpo4	ENSMUST00000089482.11	KNOWN	protein_coding	14	57582271	57664957	-	1.23E+01	2.52E+00	1.82E-02	1.00E+00	3.58E-01	-2.79E+00	6.28E-01	1.75E+00
Arhgap27	ENSMUST00000041385.13	KNOWN	protein_coding	11	103331500	103344703	-	2.34E+00	5.98E-01	1.81E-02	1.00E+00	1.72E-01	-5.82E+00	7.96E-02	4.63E-01
Cx3cr1	ENSMUST00000064165.3	KNOWN	protein_coding	9	120048693	120068283	-	9.48E+00	4.68E+00	1.81E-02	1.00E+00	1.44E-01	-6.96E+00	3.67E-01	2.56E+00
Pced1a	ENSMUST00000089581.10	KNOWN	protein_coding	2	130417683	130424279	-	5.55E+00	1.63E+00	1.81E-02	1.00E+00	4.74E+00	4.74E+00	9.02E-01	1.90E-01
Zfp384	ENSMUST00000112427.7	KNOWN	protein_coding	6	125009283	125037761	+	1.11E+01	2.05E+00	1.80E-02	1.00E+00	3.95E-01	-2.53E+00	6.52E-01	1.65E+00
Txnip	ENSMUST00000128221.1	KNOWN	protein_coding	3	96560054	96560566	+	2.86E+00	6.19E-01	1.80E-02	1.00E+00	2.36E-01	-4.24E+00	1.23E-01	5.21E-01
Itgbl1	ENSMUST00000142161.7	KNOWN	protein_coding	14	123660125	123975057	+	2.01E+00	6.52E-01	1.80E-02	1.00E+00	2.19E-01	-4.58E+00	1.04E-01	4.74E-01
Elac2	ENSMUST00000108697.7	KNOWN	protein_coding	11	64979071	65001329	+	8.00E+00	2.17E+00	1.80E-02	1.00E+00	2.83E+00	2.83E+00	1.41E+00	5.00E-01
Dhx34	ENSMUST00000121123.7	KNOWN	protein_coding	7	16197147	16222038	-	6.92E+00	1.89E+00	1.80E-02	1.00E+00	4.81E+00	4.81E+00	1.55E+00	3.23E-01
Lmo4	ENSMUST00000121796.7	KNOWN	protein_coding	3	144188530	144202397	-	1.60E+01	2.75E+00	1.79E-02	1.00E+00	4.63E-01	-2.16E+00	1.01E+00	2.17E+00
Nr2c2ap	ENSMUST00000212851.1	KNOWN	protein_coding	8	70131347	70133750	+	8.51E+00	2.35E+00	1.79E-02	1.00E+00	2.85E-01	-3.51E+00	3.55E-01	1.25E+00
A930001C03Rik	ENSMUST00000136632.1	KNOWN	processed_transcript	19	4446813	4448333	+	3.23E+00	1.09E+00	1.79E-02	1.00E+00	2.00E-01	-4.99E+00	4.53E-02	2.26E-01
Racgap1	ENSMUST00000171702.7	KNOWN	protein_coding	15	99620496	99651644	-	2.72E+00	1.21E+00	1.79E-02	1.00E+00	1.35E-01	-7.41E+00	1.01E-01	7.51E-01
Skap2	ENSMUST00000204178.1	KNOWN	protein_coding	6	51874472	51933441	-	9.46E+00	3.35E+00	1.78E-02	1.00E+00	2.81E-01	-3.56E+00	5.53E-01	1.97E+00
Cpz	ENSMUST00000038676.6	KNOWN	protein_coding	5	35502218	35525699	-	3.61E+00	8.45E-01	1.78E-02	1.00E+00	2.77E-01	-3.60E+00	1.88E-01	6.78E-01
Serpinc1	ENSMUST00000191936.1	KNOWN	protein_coding	1	160978652	160993633	+	5.06E+01	3.08E+01	1.77E-02	1.00E+00	7.50E-02	-1.33E+01	8.76E-01	1.17E+01
Tdrd3	ENSMUST00000168275.7	KNOWN	protein_coding	14	87416639	87545361	+	1.57E+01	3.12E+00	1.77E-02	1.00E+00	4.20E-01	-2.38E+00	1.09E+00	2.60E+00
Tubb2b	ENSMUST00000075774.3	KNOWN	protein_coding	13	34127008	34130355	-	1.68E+00	6.50E-01	1.77E-02	1.00E+00	1.85E-01	-5.40E+00	7.38E-02	3.98E-01
Slc25a25	ENSMUST00000028160.14	KNOWN	protein_coding	2	32414487	32451423	-	3.02E+01	7.77E+00	1.77E-02	1.00E+00	3.73E+00	3.73E+00	3.88E+00	1.04E+00
Mrps34	ENSMUST00000154236.1	KNOWN	protein_coding	17	24895123	24897503	+	4.77E+00	1.89E+00	1.77E-02	1.00E+00	4.97E+00	4.97E+00	5.17E-01	1.04E-01
Fut10	ENSMUST00000066173.11	KNOWN	protein_coding	8	31187331	31261484	+	1.47E+00	5.34E-01	1.76E-03	1.00E+00	9.92E-02	-1.01E+01	3.88E-02	3.91E-01
Ddr1	ENSMUST00000166980.8	KNOWN	protein_coding	17	35681570	35702045	-	5.93E+00	2.36E+00	1.76E-03	1.00E+00	1.08E-01	-9.24E+00	1.33E-01	1.23E+00
Pakap	ENSMUST00000150412.3	KNOWN	protein_coding	4	57637823	57894719	+	1.89E+01	6.71E+00	1.76E-02	1.00E+00	1.92E-01	-5.22E+00	8.57E-01	4.48E+00
Vmn1r51	ENSMUST00000072859.5	KNOWN	protein_coding	6	90128424	90130991	+	1.83E+00	6.46E-01	1.76E-02	1.00E+00	1.87E-01	-5.34E+00	7.35E-02	3.92E-01
Plaur	ENSMUST00000002284.10	KNOWN	protein_coding	7	24462484	24475968	+	3.89E+00	1.15E+00	1.76E-02	1.00E+00	1.65E-01	-6.06E+00	1.34E-01	8.11E-01
Gtf3c1	ENSMUST00000206042.1	KNOWN	protein_coding	7	125644183	125649978	-	3.61E+00	6.83E-01	1.76E-02	1.00E+00	3.14E+00	3.14E+00	6.58E-01	2.09E-01
Tuba4a	ENSMUST00000186213.6	KNOWN	protein_coding	1	75214228	75219295	-	1.55E+01	3.29E+00	1.75E-02	1.00E+00	3.99E-01	-2.51E+00	9.62E-01	2.41E+00
Clta	ENSMUST00000170241.7	KNOWN	protein_coding	4	44012643	44032846	+	2.65E+02	3.83E+01	1.74E-05	7.02E-01	4.06E-01	-2.46E+00	1.53E+01	3.76E+01
Neb	ENSMUST00000075301.9	KNOWN	protein_coding	2	52136662	52335135	-	7.95E+01	2.06E+01	1.74E-02	1.00E+00	2.16E+00	2.16E+00	1.00E+01	4.65E+00
Sgsh	ENSMUST00000005173.10	KNOWN	protein_coding	11	119343482	119355537	-	1.71E+01	3.49E+00	1.74E-02	1.00E+00	2.62E+00	2.62E+00	2.40E+00	9.14E-01
Stx4a	ENSMUST00000121705.7	KNOWN	protein_coding	7	127841968	127849001	+	2.11E+01	4.46E+00	1.73E-02	1.00E+00	2.26E+00	2.26E+00	3.29E+00	1.45E+00
Senp3	ENSMUST00000153516.7	KNOWN	protein_coding	11	69673275	69678120	-	4.76E+00	1.15E+00	1.73E-02	1.00E+00	6.50E+00	6.50E+00	9.80E-01	1.51E-01
P3h2	ENSMUST00000039990.5	KNOWN	protein_coding	16	25959288	26105785	-	7.50E+00	2.06E+00	1.72E-02	1.00E+00	3.65E-01	-2.74E+00	5.06E-01	1.39E+00
Cd2bp2	ENSMUST00000205525.1	KNOWN	protein_coding	7	127192023	127195950	-	5.31E+00	1.46E+00	1.72E-02	1.00E+00	1.93E-01	-5.19E+00	1.88E-01	9.76E-01
Tatdn3	ENSMUST00000110893.9	KNOWN	protein_coding	1	191045826	191062933	-	2.77E+00	9.69E-01	1.71E-03	1.00E+00	9.39E+00	9.39E+00	6.44E-01	6.86E-02
Frem1	ENSMUST00000170248.8	KNOWN	protein_coding	4	82897920	83052168	-	1.98E+00	6.58E-01	1.71E-02	1.00E+00	1.60E-01	-6.25E+00	6.70E-02	4.19E-01
Ogfod1	ENSMUST00000093301.8	KNOWN	protein_coding	8	94037238	94067922	+	1.01E+01	2.22E+00	1.71E-02	1.00E+00	2.54E+00	2.54E+00	1.36E+00	5.38E-01
Tmc8	ENSMUST00000119455.1	KNOWN	protein_coding	11	117782658	117793084	+	2.28E+00	8.64E-01	1.70E-02	1.00E+00	1.43E-01	-7.01E+00	8.33E-02	5.85E-01
Helz2	ENSMUST00000094203.10	KNOWN	protein_coding	2	181227616	181242026	-	3.34E+01	8.99E+00	1.70E-02	1.00E+00	2.25E+00	2.25E+00	7.02E+00	3.13E+00
Dmwd	ENSMUST00000032570.13	KNOWN	protein_coding	7	19076227	19082777	+	1.19E+01	2.82E+00	1.70E-02	1.00E+00	2.62E+00	2.62E+00	2.44E+00	9.31E-01
Parp10	ENSMUST00000166151.7	KNOWN	protein_coding	15	76233003	76243435	-	4.91E+00	1.84E+00	1.70E-02	1.00E+00	8.51E+00	8.51E+00	9.45E-01	1.11E-01
Flna	ENSMUST00000144429.7	KNOWN	protein_coding	X	74223461	74246399	-	3.96E+01	7.35E+00	1.69E-02	1.00E+00	4.33E-01	-2.31E+00	2.51E+00	5.79E+00
Nrip1	ENSMUST00000141182.1	KNOWN	protein_coding	16	76328283	76373038	-	3.35E+00	7.67E-01	1.69E-02	1.00E+00	2.39E-01	-4.18E+00	1.10E-01	4.60E-01
Cbr3	ENSMUST00000039620.6	KNOWN	protein_coding	16	93683215	93690991	+	7.93E+00	1.97E+00	1.68E-03	1.00E+00	2.57E-01	-3.90E+00	4.07E-01	1.59E+00
Adam8	ENSMUST00000106069.8	KNOWN	protein_coding	7	139978932	139992563	-	1.39E+00	5.70E-01	1.68E-02	1.00E+00	1.51E-01	-6.60E+00	5.15E-02	3.40E-01
Cyp2c29	ENSMUST00000003137.14	KNOWN	protein_coding	19	39287074	39330700	+	4.79E+03	1.01E+03	1.68E-02	1.00E+00	2.29E+00	2.29E+00	6.18E+02	2.69E+02
Dlc1	ENSMUST00000098826.9	KNOWN	protein_coding	8	36567751	36733055	-	3.08E+01	5.45E+00	1.68E-02	1.00E+00	2.32E+00	2.32E+00	5.14E+00	2.22E+00
0610010F05Rik	ENSMUST00000093267.10	KNOWN	protein_coding	11	23573903	23629028	-	2.24E+01	6.18E+00	1.68E-02	1.00E+00	2.88E+00	2.88E+00	2.98E+00	1.03E+00
Peg10	ENSMUST00000166678.1	KNOWN	protein_coding	6	4747306	4760515	+	1.99E+00	5.56E-01	1.68E-02	1.00E+00	5.66E+00	5.66E+00	3.36E-01	5.93E-02
Gabbr1	ENSMUST00000172792.7	KNOWN	protein_coding	17	37050631	37074305	+	1.79E+00	4.35E-01	1.68E-02	1.00E+00	8.18E+00	8.18E+00	3.27E-01	4.00E-02
Mmp2	ENSMUST00000034187.8	KNOWN	protein_coding	8	92827291	92853421	+	1.67E+01	4.17E+00	1.67E-03	1.00E+00	3.48E-01	-2.87E+00	1.13E+00	3.26E+00
Plscr3	ENSMUST00000019605.3	KNOWN	protein_coding	11	69846676	69851044	+	1.00E+01	2.21E+00	1.66E-02	1.00E+00	2.59E-01	-3.86E+00	4.60E-01	1.77E+00
Ttpal	ENSMUST00000132904.1	KNOWN	protein_coding	2	163611520	163615427	+	1.20E+00	4.20E-01	1.66E-02	1.00E+00	7.08E+00	7.08E+00	2.66E-01	3.76E-02
Gm9385	ENSMUST00000117563.1	KNOWN	processed_pseudogene	9	116040593	116041065	-	3.51E+01	6.83E+00	1.65E-02	1.00E+00	4.90E-01	-2.04E+00	2.55E+00	5.21E+00
Tlk2	ENSMUST00000126175.7	KNOWN	protein_coding	11	105181999	105282177	+	1.14E+01	2.73E+00	1.65E-02	1.00E+00	3.14E+00	3.14E+00	2.15E+00	6.85E-01
Gm10275	ENSMUST00000168697.3	KNOWN	transcribed_processed_pseudogene	10	29698796	29699291	-	6.60E+00	1.29E+00	1.64E-02	1.00E+00	2.69E-01	-3.72E+00	2.45E-01	9.10E-01
Gm830	ENSMUST00000142458.2	KNOWN	processed_transcript	4	95464724	95487395	-	1.57E+00	4.99E-01	1.64E-02	1.00E+00	1.73E-01	-5.77E+00	5.00E-02	2.88E-01
Slc7a11	ENSMUST00000029297.5	KNOWN	protein_coding	3	50364938	50443612	-	3.57E+00	1.87E+00	1.64E-02	1.00E+00	1.62E-01	-6.18E+00	1.57E-01	9.72E-01
Invs	ENSMUST00000143433.1	KNOWN	protein_coding	4	48279826	48427352	+	2.23E+00	7.23E-01	1.64E-02	1.00E+00	1.06E+01	1.06E+01	4.08E-01	3.86E-02
Cpxm1	ENSMUST00000028897.7	KNOWN	protein_coding	2	130390775	130397575	-	8.15E+00	2.34E+00	1.63E-02	1.00E+00	3.19E-01	-3.14E+00	5.60E-01	1.76E+00
Acd	ENSMUST00000212687.1	KNOWN	protein_coding	8	105698157	105699822	-	2.98E+00	1.19E+00	1.63E-02	1.00E+00	1.29E+01	1.29E+01	5.28E-01	4.08E-02
Eif1	ENSMUST00000152521.1	KNOWN	protein_coding	11	100320708	100321750	+	5.38E+01	1.03E+01	1.63E-02	1.00E+00	2.56E+00	2.56E+00	8.43E+00	3.29E+00
Slc35c1	ENSMUST00000125276.1	KNOWN	protein_coding	2	92452767	92460539	-	1.64E+01	4.42E+00	1.63E-02	1.00E+00	3.80E+00	3.80E+00	1.83E+00	4.82E-01
Mtif3	ENSMUST00000110564.7	KNOWN	protein_coding	5	146955367	146963750	-	3.62E+00	1.60E+00	1.63E-02	1.00E+00	5.68E+00	5.68E+00	8.32E-01	1.46E-01
Rnf141	ENSMUST00000176048.1	KNOWN	protein_coding	7	110816592	110821609	-	2.03E+00	5.87E-01	1.63E-02	1.00E+00	5.98E+00	5.98E+00	3.62E-01	6.05E-02
Abca3	ENSMUST00000133816.7	KNOWN	protein_coding	17	24351950	24397784	+	1.60E+00	7.65E-01	1.62E-03	1.00E+00	1.19E+01	1.19E+01	4.51E-01	3.77E-02
Gm6395	ENSMUST00000167639.2	KNOWN	pseudogene	12	64786192	64787684	+	7.49E+00	1.70E+00	1.62E-02	1.00E+00	3.03E-01	-3.30E+00	2.58E-01	8.51E-01
Fhl1	ENSMUST00000023854.9	KNOWN	protein_coding	X	56731787	56793347	+	4.69E+00	1.39E+00	1.62E-02	1.00E+00	2.53E-01	-3.95E+00	2.44E-01	9.65E-01
Cyp2c40	ENSMUST00000162630.1	KNOWN	protein_coding	19	39767227	39812815	-	3.05E+01	7.76E+00	1.62E-02	1.00E+00	2.72E+00	2.72E+00	5.03E+00	1.85E+00
Emp1	ENSMUST00000032330.15	KNOWN	protein_coding	6	135362931	135383174	+	1.22E+01	3.36E+00	1.61E-03	1.00E+00	2.08E-01	-4.81E+00	4.67E-01	2.25E+00
Dpt	ENSMUST00000027861.5	KNOWN	protein_coding	1	164796644	164824267	+	2.25E+01	4.06E+00	1.60E-02	1.00E+00	3.73E-01	-2.68E+00	1.23E+00	3.29E+00
Tgfb2	ENSMUST00000045288.13	KNOWN	protein_coding	1	186622792	186705990	-	4.03E+00	9.12E-01	1.60E-02	1.00E+00	2.58E-01	-3.88E+00	1.62E-01	6.29E-01
Slamf7	ENSMUST00000192195.5	KNOWN	protein_coding	1	171632403	171653036	-	5.09E+00	2.26E+00	1.60E-02	1.00E+00	2.18E-01	-4.60E+00	2.83E-01	1.30E+00
Ltbp2	ENSMUST00000002073.12	KNOWN	protein_coding	12	84783212	84876533	-	4.97E+00	2.27E+00	1.60E-02	1.00E+00	1.33E-01	-7.51E+00	1.63E-01	1.23E+00
Zfp777	ENSMUST00000095944.9	KNOWN	protein_coding	6	48024205	48048912	-	7.01E+00	1.95E+00	1.60E-02	1.00E+00	3.28E+00	3.28E+00	1.33E+00	4.05E-01
Gm2564	ENSMUST00000166898.2	KNOWN	protein_coding	4	42629719	42631715	+	5.63E+00	1.11E+00	1.59E-02	1.00E+00	3.54E-01	-2.83E+00	3.87E-01	1.09E+00
Cyp3a11	ENSMUST00000199857.1	KNOWN	protein_coding	5	145873890	145876692	-	3.34E+01	7.54E+00	1.59E-02	1.00E+00	2.25E+00	2.25E+00	3.83E+00	1.70E+00
Ep400	ENSMUST00000112435.8	KNOWN	protein_coding	5	110664373	110770718	-	1.14E+01	2.61E+00	1.58E-03	1.00E+00	3.07E-01	-3.26E+00	6.15E-01	2.00E+00
Spon2	ENSMUST00000046186.7	KNOWN	protein_coding	5	33213927	33218456	-	1.07E+01	2.49E+00	1.58E-02	1.00E+00	3.74E-01	-2.67E+00	7.64E-01	2.04E+00
Dram1	ENSMUST00000020249.1	KNOWN	protein_coding	10	88322804	88357076	-	5.78E+00	1.60E+00	1.58E-02	1.00E+00	2.90E-01	-3.45E+00	4.04E-01	1.39E+00
Raly	ENSMUST00000129137.7	KNOWN	protein_coding	2	154791106	154863837	+	6.02E+00	3.50E+00	1.58E-02	1.00E+00	2.32E+01	2.32E+01	1.47E+00	6.33E-02
Gm42551	ENSMUST00000197701.1	KNOWN	TEC	5	43248185	43249758	+	9.91E+00	2.17E+00	1.58E-02	1.00E+00	2.54E+00	2.54E+00	1.74E+00	6.82E-01
Hsbp1	ENSMUST00000212468.1	KNOWN	protein_coding	8	119344522	119348344	+	4.00E+01	9.67E+00	1.56E-02	1.00E+00	3.82E-01	-2.62E+00	2.26E+00	5.92E+00
Suv39h1	ENSMUST00000115638.9	KNOWN	protein_coding	X	8061171	8074761	-	2.29E+00	7.32E-01	1.56E-02	1.00E+00	3.96E+00	3.96E+00	5.68E-01	1.43E-01
Klhdc8b	ENSMUST00000192245.1	KNOWN	protein_coding	9	108447658	108450805	-	1.48E+00	4.63E-01	1.56E-02	1.00E+00	6.85E+00	6.85E+00	2.58E-01	3.76E-02
Trem2	ENSMUST00000113237.3	KNOWN	protein_coding	17	48346488	48352274	+	1.70E+00	7.04E-01	1.54E-03	1.00E+00	9.77E-02	-1.02E+01	4.65E-02	4.76E-01
Kcnq1	ENSMUST00000009689.10	KNOWN	protein_coding	7	143107254	143427043	+	4.38E+00	8.56E-01	1.54E-02	1.00E+00	3.57E-01	-2.80E+00	2.54E-01	7.10E-01
B4galt3	ENSMUST00000126699.3	KNOWN	protein_coding	1	171270365	171276896	+	7.39E+00	1.95E+00	1.54E-02	1.00E+00	2.95E+00	2.95E+00	7.11E-01	2.41E-01
Acadl	ENSMUST00000139208.1	KNOWN	protein_coding	1	66845299	66858332	-	2.10E+00	7.56E-01	1.54E-02	1.00E+00	7.46E+00	7.46E+00	4.46E-01	5.98E-02
Ccdc3	ENSMUST00000027988.7	KNOWN	protein_coding	2	5137776	5230879	+	1.01E+01	2.14E+00	1.53E-02	1.00E+00	3.49E-01	-2.87E+00	5.67E-01	1.63E+00
Fbxo28	ENSMUST00000192544.5	KNOWN	protein_coding	1	182316463	182341601	-	9.14E+00	2.02E+00	1.53E-02	1.00E+00	3.14E-01	-3.19E+00	5.04E-01	1.61E+00
Ercc2	ENSMUST00000129249.1	KNOWN	protein_coding	7	19382269	19394462	+	2.44E+00	6.19E-01	1.53E-02	1.00E+00	4.44E+00	4.44E+00	4.66E-01	1.05E-01
Fbxw2	ENSMUST00000201806.1	KNOWN	protein_coding	2	34821803	34826208	-	1.51E+01	3.00E+00	1.50E-02	1.00E+00	2.07E+00	2.07E+00	2.36E+00	1.14E+00
B230118H07Rik	ENSMUST00000111231.9	KNOWN	protein_coding	2	101560781	101628991	-	2.37E+00	6.14E-01	1.50E-02	1.00E+00	3.97E+00	3.97E+00	3.02E-01	7.61E-02
Pign	ENSMUST00000191408.6	KNOWN	protein_coding	1	105646629	105663678	-	6.20E+00	1.44E+00	1.50E-02	1.00E+00	4.27E+00	4.27E+00	1.27E+00	2.98E-01
Wif1	ENSMUST00000145691.1	KNOWN	protein_coding	10	121083755	121100638	+	1.64E+00	5.16E-01	1.50E-02	1.00E+00	4.66E+00	4.66E+00	3.92E-01	8.41E-02
Mx1	ENSMUST00000113768.7	KNOWN	protein_coding	16	97447037	97462907	-	3.08E+00	1.01E+00	1.49E-02	1.00E+00	2.14E-01	-4.67E+00	1.40E-01	6.53E-01
Zfp46	ENSMUST00000130658.1	KNOWN	protein_coding	4	136286104	136290249	+	1.26E+00	4.17E-01	1.49E-02	1.00E+00	1.61E-01	-6.20E+00	4.39E-02	2.72E-01
Sema6d	ENSMUST00000103241.7	KNOWN	protein_coding	2	124089969	124667770	+	4.03E+00	9.71E-01	1.49E-02	1.00E+00	4.00E+00	4.00E+00	5.92E-01	1.48E-01
Osmr	ENSMUST00000176826.1	KNOWN	protein_coding	15	6815037	6874970	-	2.23E+00	1.11E+00	1.48E-03	1.00E+00	8.04E-02	-1.24E+01	5.10E-02	6.34E-01
Bcl2a1d	ENSMUST00000098486.3	KNOWN	protein_coding	9	88723285	88731915	-	4.39E+00	1.57E+00	1.48E-02	1.00E+00	2.75E-01	-3.64E+00	3.05E-01	1.11E+00
Gpatch4	ENSMUST00000194258.5	KNOWN	protein_coding	3	88043124	88055201	+	1.18E+00	5.49E-01	1.48E-02	1.00E+00	8.07E+00	8.07E+00	3.08E-01	3.82E-02
Gripap1	ENSMUST00000132456.7	KNOWN	protein_coding	X	7790018	7819957	+	6.32E+00	1.39E+00	1.47E-02	1.00E+00	2.70E-01	-3.71E+00	2.60E-01	9.65E-01
Rd3	ENSMUST00000181512.7	KNOWN	protein_coding	1	191977373	191986393	+	6.45E+00	1.30E+00	1.47E-02	1.00E+00	2.63E+00	2.63E+00	8.43E-01	3.20E-01
Plxnd1	ENSMUST00000131590.1	KNOWN	protein_coding	6	115966963	115969427	-	3.86E+00	9.78E-01	1.47E-02	1.00E+00	3.72E+00	3.72E+00	4.31E-01	1.16E-01
Phf21a	ENSMUST00000159961.7	KNOWN	protein_coding	2	92228479	92360431	+	2.10E+00	9.26E-01	1.46E-02	1.00E+00	1.27E-01	-7.87E+00	7.29E-02	5.74E-01
Rbm43	ENSMUST00000165313.1	KNOWN	protein_coding	2	51924451	51934645	-	7.18E+00	1.72E+00	1.45E-03	1.00E+00	4.93E+00	4.93E+00	8.30E-01	1.68E-01
Traf4	ENSMUST00000148218.1	KNOWN	protein_coding	11	78160793	78165517	-	5.22E+00	1.51E+00	1.45E-02	1.00E+00	1.23E-01	-8.10E+00	1.30E-01	1.06E+00
Gsta1	ENSMUST00000098537.3	KNOWN	protein_coding	9	78230656	78242685	+	8.80E+01	2.06E+01	1.43E-02	1.00E+00	3.36E-01	-2.98E+00	6.04E+00	1.80E+01
Rbm39	ENSMUST00000029149.12	KNOWN	protein_coding	2	156147249	156180168	-	5.77E+01	1.11E+01	1.43E-02	1.00E+00	2.12E+00	2.12E+00	9.37E+00	4.41E+00
Hmg20b	ENSMUST00000154609.2	KNOWN	protein_coding	10	81346997	81350444	-	6.71E+00	1.59E+00	1.43E-02	1.00E+00	3.47E+00	3.47E+00	1.13E+00	3.24E-01
Clcn4	ENSMUST00000211574.1	KNOWN	protein_coding	7	7291315	7298799	-	3.63E+00	7.91E-01	1.43E-02	1.00E+00	3.99E+00	3.99E+00	7.23E-01	1.81E-01
Gsn	ENSMUST00000028239.7	KNOWN	protein_coding	2	35282380	35307893	+	6.87E+01	1.41E+01	1.42E-02	1.00E+00	4.12E-01	-2.43E+00	4.29E+00	1.04E+01
Ptgds	ENSMUST00000137417.1	KNOWN	protein_coding	2	25466712	25469158	-	1.75E+00	4.40E-01	1.42E-02	1.00E+00	2.17E-01	-4.60E+00	8.61E-02	3.96E-01
Kctd18	ENSMUST00000164963.7	KNOWN	protein_coding	1	57955101	57970085	-	1.36E+00	4.80E-01	1.42E-02	1.00E+00	1.31E-01	-7.65E+00	3.87E-02	2.96E-01
Col4a5	ENSMUST00000112931.7	KNOWN	protein_coding	X	141475385	141689235	+	5.14E+00	1.65E+00	1.42E-02	1.00E+00	1.16E-01	-8.63E+00	1.34E-01	1.16E+00
Slc27a2	ENSMUST00000126249.1	KNOWN	protein_coding	2	126553590	126564686	+	2.53E+00	7.37E-01	1.42E-02	1.00E+00	4.71E+00	4.71E+00	4.24E-01	9.00E-02
Exoc5	ENSMUST00000160453.1	KNOWN	protein_coding	14	49017459	49023535	-	2.75E+00	6.26E-01	1.42E-02	1.00E+00	4.79E+00	4.79E+00	3.88E-01	8.11E-02
Mrpl20	ENSMUST00000137487.8	KNOWN	protein_coding	4	155803650	155809976	+	1.56E+00	5.18E-01	1.42E-02	1.00E+00	7.83E+00	7.83E+00	2.95E-01	3.76E-02
Serpini1	ENSMUST00000029423.8	KNOWN	protein_coding	3	75557547	75643496	+	2.18E+00	4.60E-01	1.41E-02	1.00E+00	2.27E-01	-4.40E+00	8.48E-02	3.73E-01
Zfp367	ENSMUST00000152644.7	KNOWN	protein_coding	13	64135403	64152430	-	3.08E+00	1.19E+00	1.41E-02	1.00E+00	1.13E-01	-8.89E+00	8.60E-02	7.64E-01
Noct	ENSMUST00000144826.1	KNOWN	protein_coding	3	51240206	51251625	+	3.97E+01	1.24E+01	1.41E-02	1.00E+00	2.44E+00	2.44E+00	3.77E+00	1.54E+00
Lamc3	ENSMUST00000028187.6	KNOWN	protein_coding	2	31887344	31946540	+	1.45E+01	4.21E+00	1.40E-03	1.00E+00	2.47E-01	-4.05E+00	7.53E-01	3.05E+00
Tsku	ENSMUST00000094161.10	KNOWN	protein_coding	7	98350668	98361289	-	1.00E+02	2.41E+01	1.40E-02	1.00E+00	3.71E-01	-2.69E+00	4.59E+00	1.24E+01
Clpb	ENSMUST00000209579.1	KNOWN	protein_coding	7	101663773	101795507	+	4.49E+00	1.11E+00	1.40E-02	1.00E+00	2.97E-01	-3.36E+00	2.17E-01	7.30E-01
Zfp280d	ENSMUST00000183410.7	KNOWN	protein_coding	9	72275004	72363762	+	1.97E+01	3.51E+00	1.40E-02	1.00E+00	2.32E+00	2.32E+00	2.87E+00	1.24E+00
Gm18180	ENSMUST00000187562.1	KNOWN	processed_pseudogene	1	86014403	86015887	-	9.57E+00	3.22E+00	1.40E-02	1.00E+00	6.11E+00	6.11E+00	1.69E+00	2.77E-01
H2-Eb1	ENSMUST00000074557.9	KNOWN	protein_coding	17	34305877	34316200	+	1.54E+02	3.74E+01	1.39E-02	1.00E+00	4.43E-01	-2.26E+00	1.39E+01	3.15E+01
Slc5a1	ENSMUST00000011178.4	KNOWN	protein_coding	5	33104219	33162871	+	7.35E+00	1.93E+00	1.39E-02	1.00E+00	3.01E-01	-3.33E+00	4.32E-01	1.44E+00
Nup133	ENSMUST00000212133.1	KNOWN	protein_coding	8	123919836	123949256	-	2.89E+00	8.40E-01	1.39E-02	1.00E+00	2.22E-01	-4.50E+00	1.18E-01	5.31E-01
Epcam	ENSMUST00000053577.8	KNOWN	protein_coding	17	87635979	87651107	+	1.42E+01	4.01E+00	1.38E-02	1.00E+00	2.79E-01	-3.59E+00	5.49E-01	1.97E+00
Trabd	ENSMUST00000169891.7	KNOWN	protein_coding	15	89076094	89086131	+	1.44E+01	4.90E+00	1.37E-02	1.00E+00	6.14E-02	-1.63E+01	1.96E-01	3.20E+00
Inpp5a	ENSMUST00000026550.13	KNOWN	protein_coding	7	139389110	139579653	+	1.93E+01	4.35E+00	1.37E-02	1.00E+00	3.43E-01	-2.92E+00	1.21E+00	3.53E+00
Ambra1	ENSMUST00000111316.8	KNOWN	protein_coding	2	91730184	91918849	+	7.67E+00	2.09E+00	1.37E-02	1.00E+00	2.62E-01	-3.82E+00	4.13E-01	1.58E+00
Gprasp1	ENSMUST00000113147.7	KNOWN	protein_coding	X	135742733	135803475	+	1.69E+00	4.84E-01	1.37E-02	1.00E+00	5.03E+00	5.03E+00	3.60E-01	7.15E-02
Specc1	ENSMUST00000202178.3	KNOWN	protein_coding	11	61956779	62138524	+	2.28E+00	7.42E-01	1.36E-03	1.00E+00	7.21E-02	-1.39E+01	4.38E-02	6.08E-01
Pdlim5	ENSMUST00000195975.4	KNOWN	protein_coding	3	142242680	142391809	-	1.41E+00	4.80E-01	1.36E-03	1.00E+00	1.01E-01	-9.93E+00	3.88E-02	3.85E-01
Lin9	ENSMUST00000192561.5	KNOWN	protein_coding	1	180641150	180690688	+	4.32E+00	1.32E+00	1.36E-02	1.00E+00	2.34E-01	-4.27E+00	1.74E-01	7.44E-01
Kdelr1	ENSMUST00000211234.1	KNOWN	protein_coding	7	45873127	45883248	+	4.57E+00	2.12E+00	1.36E-02	1.00E+00	2.55E+01	2.55E+01	1.21E+00	4.76E-02
Psmd13	ENSMUST00000026560.13	KNOWN	protein_coding	7	140881968	140898643	+	6.89E+00	1.44E+00	1.35E-02	1.00E+00	2.65E-01	-3.77E+00	3.51E-01	1.32E+00
Fn1	ENSMUST00000187627.1	KNOWN	protein_coding	1	71590097	71600369	-	3.95E+01	1.54E+01	1.35E-02	1.00E+00	3.31E+00	3.31E+00	8.36E+00	2.53E+00
Gm6712	ENSMUST00000186431.6	KNOWN	lincRNA	17	17294443	17318105	+	3.56E+00	8.52E-01	1.35E-02	1.00E+00	4.18E+00	4.18E+00	5.13E-01	1.23E-01
Abhd11	ENSMUST00000123227.2	KNOWN	protein_coding	5	135009691	135012171	+	2.98E+00	8.65E-01	1.35E-02	1.00E+00	4.72E+00	4.72E+00	7.32E-01	1.55E-01
Tmem132e	ENSMUST00000092852.5	KNOWN	protein_coding	11	82388900	82446328	+	7.58E+00	1.80E+00	1.34E-02	1.00E+00	3.01E-01	-3.33E+00	3.74E-01	1.24E+00
Pogz	ENSMUST00000107269.1	KNOWN	protein_coding	3	94837713	94882325	+	9.29E+00	2.13E+00	1.34E-02	1.00E+00	2.67E-01	-3.74E+00	3.37E-01	1.26E+00
Vps33b	ENSMUST00000135053.7	KNOWN	protein_coding	7	80269740	80291572	+	2.67E+00	5.29E-01	1.34E-02	1.00E+00	2.67E-01	-3.75E+00	1.19E-01	4.45E-01
Hal	ENSMUST00000129421.7	KNOWN	protein_coding	10	93488768	93519305	+	5.73E+02	9.79E+01	1.34E-02	1.00E+00	2.01E+00	2.01E+00	9.46E+01	4.71E+01
Recql5	ENSMUST00000140174.7	KNOWN	protein_coding	11	115892595	115933478	-	5.02E+00	1.71E+00	1.34E-02	1.00E+00	4.79E+00	4.79E+00	7.02E-01	1.47E-01
Arhgef40	ENSMUST00000182905.7	KNOWN	protein_coding	14	51984833	52005656	+	2.97E+00	1.12E+00	1.33E-02	1.00E+00	8.82E-02	-1.13E+01	6.05E-02	6.86E-01
Gcdh	ENSMUST00000139180.1	KNOWN	protein_coding	8	84890738	84893286	-	3.20E+01	1.61E+01	1.33E-02	1.00E+00	1.99E-01	-5.03E+00	1.55E+00	7.77E+00
1700047I17Rik2	ENSMUST00000177978.1	KNOWN	protein_coding	12	55199533	55214077	+	2.96E+00	1.27E+00	1.33E-02	1.00E+00	1.41E-01	-7.07E+00	9.78E-02	6.92E-01
Zfp532	ENSMUST00000182478.7	KNOWN	protein_coding	18	65582418	65688942	+	3.63E+00	1.20E+00	1.33E-02	1.00E+00	1.01E-01	-9.89E+00	7.73E-02	7.64E-01
Loxl1	ENSMUST00000061799.8	KNOWN	protein_coding	9	58287723	58313213	-	1.13E+01	3.81E+00	1.32E-02	1.00E+00	2.66E-01	-3.76E+00	5.75E-01	2.16E+00
Mmp12	ENSMUST00000120655.7	KNOWN	protein_coding	9	7344397	7358465	+	3.21E+01	1.30E+01	1.32E-02	1.00E+00	2.47E-01	-4.05E+00	2.10E+00	8.50E+00
Bloc1s6	ENSMUST00000145037.7	KNOWN	protein_coding	2	122738530	122746047	+	2.68E+00	6.08E-01	1.32E-02	1.00E+00	2.31E-01	-4.32E+00	1.03E-01	4.45E-01
Tnc	ENSMUST00000107377.9	KNOWN	protein_coding	4	63959785	64047016	-	9.13E+00	2.60E+00	1.32E-02	1.00E+00	1.83E-01	-5.47E+00	3.66E-01	2.00E+00
Itga9	ENSMUST00000124422.1	KNOWN	protein_coding	9	118839628	118871941	+	1.97E+00	7.71E-01	1.32E-02	1.00E+00	1.58E-01	-6.31E+00	8.36E-02	5.28E-01
Socs3	ENSMUST00000054002.3	KNOWN	protein_coding	11	117966079	117969187	-	8.91E+01	2.35E+01	1.31E-02	1.00E+00	2.93E-01	-3.41E+00	5.11E+00	1.74E+01
Mup19	ENSMUST00000107477.1	KNOWN	protein_coding	4	61779439	61782225	-	1.66E+01	4.84E+00	1.31E-02	1.00E+00	2.89E+00	2.89E+00	1.74E+00	6.02E-01
Lrrc45	ENSMUST00000145781.7	KNOWN	protein_coding	11	120713951	120721124	+	2.84E+00	7.39E-01	1.31E-02	1.00E+00	6.57E+00	6.57E+00	3.89E-01	5.92E-02
Ppm1b	ENSMUST00000112305.9	KNOWN	protein_coding	17	84956741	85023992	+	1.44E+01	3.91E+00	1.30E-02	1.00E+00	4.32E-01	-2.31E+00	1.27E+00	2.93E+00
Exoc7	ENSMUST00000136417.1	KNOWN	protein_coding	11	116292572	116297769	-	7.74E+00	1.97E+00	1.30E-02	1.00E+00	2.75E-01	-3.63E+00	3.83E-01	1.39E+00
Ly6d	ENSMUST00000040404.7	KNOWN	protein_coding	15	74762056	74763621	-	5.80E+01	1.83E+01	1.29E-03	1.00E+00	1.11E-01	-8.99E+00	1.74E+00	1.57E+01
Pik3c2g	ENSMUST00000189374.6	KNOWN	protein_coding	6	139841445	139969285	+	2.33E+00	5.74E-01	1.29E-02	1.00E+00	1.21E-01	-8.30E+00	4.82E-02	3.99E-01
Rad23a	ENSMUST00000144675.7	KNOWN	protein_coding	8	84834019	84838048	-	1.51E+01	3.16E+00	1.29E-02	1.00E+00	3.40E+00	3.40E+00	2.47E+00	7.25E-01
Vcam1	ENSMUST00000029574.12	KNOWN	protein_coding	3	116109949	116129689	-	1.53E+02	3.19E+01	1.28E-03	1.00E+00	4.71E-01	-2.12E+00	1.31E+01	2.79E+01
Depdc5	ENSMUST00000195980.4	KNOWN	protein_coding	5	32863770	32924181	+	5.82E+00	1.27E+00	1.28E-02	1.00E+00	3.95E+00	3.95E+00	8.55E-01	2.17E-01
Ccdc9	ENSMUST00000118976.8	KNOWN	protein_coding	7	16274045	16286791	-	7.26E+00	1.74E+00	1.28E-02	1.00E+00	6.38E+00	6.38E+00	1.50E+00	2.35E-01
Dopey1	ENSMUST00000185919.6	KNOWN	protein_coding	9	86467214	86555805	+	1.73E+01	3.48E+00	1.27E-02	1.00E+00	2.83E+00	2.83E+00	2.60E+00	9.21E-01
Rrnad1	ENSMUST00000160648.7	KNOWN	protein_coding	3	87922601	87930128	-	5.53E+00	1.37E+00	1.27E-02	1.00E+00	4.32E+00	4.32E+00	8.55E-01	1.98E-01
Ggcx	ENSMUST00000207000.1	KNOWN	protein_coding	6	72426617	72429259	+	6.85E+00	2.09E+00	1.27E-02	1.00E+00	4.95E+00	4.95E+00	1.71E+00	3.45E-01
Dab2ip	ENSMUST00000135741.7	KNOWN	protein_coding	2	35582840	35730993	+	3.32E+00	1.13E+00	1.26E-02	1.00E+00	2.27E-01	-4.41E+00	1.87E-01	8.24E-01
Sertad2	ENSMUST00000109585.1	KNOWN	protein_coding	11	20647155	20649066	+	3.39E+00	7.75E-01	1.25E-02	1.00E+00	1.70E-01	-5.88E+00	1.16E-01	6.81E-01
Ssx2ip	ENSMUST00000106151.7	KNOWN	protein_coding	3	146404642	146439783	+	3.37E+00	1.72E+00	1.25E-02	1.00E+00	1.18E-01	-8.49E+00	1.11E-01	9.39E-01
Mmp7	ENSMUST00000018767.7	KNOWN	protein_coding	9	7692090	7699586	+	2.99E+00	9.67E-01	1.25E-02	1.00E+00	1.09E-01	-9.17E+00	5.33E-02	4.89E-01
Fancb	ENSMUST00000057150.6	KNOWN	protein_coding	X	164980712	164997273	+	1.90E+00	5.80E-01	1.25E-02	1.00E+00	8.94E+00	8.94E+00	3.43E-01	3.84E-02
Timd2	ENSMUST00000109225.8	KNOWN	protein_coding	11	46670009	46698963	-	1.25E+01	2.28E+00	1.23E-03	1.00E+00	4.79E+00	4.79E+00	1.74E+00	3.63E-01
Mid2	ENSMUST00000112990.7	KNOWN	protein_coding	X	140664956	140767716	+	2.01E+01	4.44E+00	1.23E-02	1.00E+00	2.65E+00	2.65E+00	3.03E+00	1.14E+00
Pdcd1	ENSMUST00000027507.7	KNOWN	protein_coding	1	94038305	94052554	-	1.99E+00	1.09E+00	1.22E-02	1.00E+00	1.21E-01	-8.29E+00	6.17E-02	5.11E-01
Kynu	ENSMUST00000050511.6	KNOWN	protein_coding	2	43555354	43636759	+	4.03E+01	8.92E+00	1.22E-02	1.00E+00	2.48E+00	2.48E+00	6.86E+00	2.77E+00
Keg1	ENSMUST00000138545.7	KNOWN	protein_coding	19	12695793	12719008	+	2.62E+00	1.01E+00	1.22E-02	1.00E+00	4.91E+00	4.91E+00	6.80E-01	1.39E-01
Dpm1	ENSMUST00000140249.7	KNOWN	protein_coding	2	168210588	168223319	-	1.79E+00	5.35E-01	1.21E-03	1.00E+00	1.14E+01	1.14E+01	4.45E-01	3.91E-02
Ttc7	ENSMUST00000148126.1	KNOWN	protein_coding	17	87378853	87381770	+	3.81E+00	1.52E+00	1.21E-02	1.00E+00	4.75E+00	4.75E+00	2.71E-01	5.70E-02
Hsph1	ENSMUST00000201431.3	KNOWN	protein_coding	5	149620682	149636339	-	6.05E+00	1.68E+00	1.21E-02	1.00E+00	5.90E+00	5.90E+00	9.98E-01	1.69E-01
Robo2	ENSMUST00000117200.7	KNOWN	protein_coding	16	73894355	74411293	-	2.29E+01	4.57E+00	1.20E-02	1.00E+00	4.58E-01	-2.19E+00	1.74E+00	3.80E+00
Dmwd	ENSMUST00000146429.1	KNOWN	protein_coding	7	19077993	19082776	+	8.77E+00	1.70E+00	1.20E-02	1.00E+00	2.56E-01	-3.90E+00	3.07E-01	1.20E+00
Wbp2	ENSMUST00000106444.3	KNOWN	protein_coding	11	116079252	116086996	-	1.16E+01	3.27E+00	1.20E-02	1.00E+00	1.81E-01	-5.52E+00	4.58E-01	2.53E+00
Cog4	ENSMUST00000173501.1	KNOWN	protein_coding	8	110859704	110868422	+	2.37E+00	6.44E-01	1.20E-02	1.00E+00	4.75E+00	4.75E+00	4.72E-01	9.93E-02
H2-Q1	ENSMUST00000073208.5	KNOWN	protein_coding	17	35320558	35325100	+	1.82E+01	4.06E+00	1.19E-03	1.00E+00	2.99E-01	-3.34E+00	1.14E+00	3.82E+00
AI182371	ENSMUST00000154817.1	KNOWN	protein_coding	2	35089169	35101544	-	4.27E+01	1.11E+01	1.19E-02	1.00E+00	3.10E+00	3.10E+00	4.52E+00	1.46E+00
Suv420h1	ENSMUST00000005518.15	KNOWN	protein_coding	19	3768118	3805058	+	3.46E+00	1.28E+00	1.18E-03	1.00E+00	6.02E-02	-1.66E+01	5.98E-02	9.93E-01
Fhl2	ENSMUST00000008280.13	KNOWN	protein_coding	1	43123074	43163962	-	2.05E+00	6.23E-01	1.18E-02	1.00E+00	1.96E-01	-5.10E+00	9.91E-02	5.06E-01
Atg16l1	ENSMUST00000134603.1	KNOWN	protein_coding	1	87756093	87767984	+	1.56E+00	4.05E-01	1.18E-02	1.00E+00	4.54E+00	4.54E+00	3.18E-01	7.02E-02
Sass6	ENSMUST00000198311.4	KNOWN	protein_coding	3	116595008	116629148	+	2.92E+00	6.28E-01	1.17E-02	1.00E+00	4.03E+00	4.03E+00	4.01E-01	9.95E-02
Trp53inp1	ENSMUST00000132346.1	KNOWN	protein_coding	4	11164459	11168015	+	2.28E+00	8.42E-01	1.17E-02	1.00E+00	7.35E+00	7.35E+00	5.02E-01	6.83E-02
Dnmt3b	ENSMUST00000109771.1	KNOWN	protein_coding	2	153649617	153687317	+	1.89E+00	5.27E-01	1.17E-02	1.00E+00	8.45E+00	8.45E+00	3.24E-01	3.83E-02
Xpa	ENSMUST00000132358.7	KNOWN	protein_coding	4	46175222	46185650	-	3.55E+00	1.14E+00	1.15E-02	1.00E+00	2.10E-01	-4.77E+00	7.87E-02	3.75E-01
Adam8	ENSMUST00000026546.15	KNOWN	protein_coding	7	139978932	139992549	-	1.70E+00	7.33E-01	1.15E-02	1.00E+00	1.28E-01	-7.79E+00	5.55E-02	4.33E-01
D2Wsu81e	ENSMUST00000144093.7	KNOWN	protein_coding	2	30173473	30178460	-	2.81E+00	7.19E-01	1.14E-02	1.00E+00	1.55E-01	-6.47E+00	7.22E-02	4.67E-01
Rexo1	ENSMUST00000182260.7	KNOWN	protein_coding	10	80541664	80547922	-	3.55E+00	1.25E+00	1.13E-02	1.00E+00	7.74E-02	-1.29E+01	5.21E-02	6.73E-01
Id3	ENSMUST00000151001.1	KNOWN	protein_coding	4	136143864	136144717	+	1.14E+01	2.66E+00	1.13E-02	1.00E+00	3.06E-01	-3.27E+00	6.64E-01	2.17E+00
Dab2	ENSMUST00000161040.7	KNOWN	protein_coding	15	6299832	6427766	+	7.07E+00	1.78E+00	1.13E-02	1.00E+00	3.11E+00	3.11E+00	1.33E+00	4.27E-01
Cog1	ENSMUST00000148736.7	KNOWN	protein_coding	11	113657375	113667055	+	2.15E+00	8.06E-01	1.13E-02	1.00E+00	6.13E+00	6.13E+00	5.00E-01	8.15E-02
Hcar2	ENSMUST00000057145.6	KNOWN	protein_coding	5	123863570	123865500	-	6.51E+00	1.65E+00	1.12E-02	1.00E+00	3.41E-01	-2.93E+00	4.44E-01	1.30E+00
Slc12a8	ENSMUST00000119173.7	KNOWN	protein_coding	16	33518536	33663409	+	1.27E+00	4.74E-01	1.11E-02	1.00E+00	1.13E-01	-8.83E+00	3.84E-02	3.39E-01
Tlr13	ENSMUST00000040065.3	KNOWN	protein_coding	X	106143229	106160494	+	2.27E+01	4.81E+00	1.10E-02	1.00E+00	4.94E-01	-2.03E+00	2.09E+00	4.24E+00
Cpeb4	ENSMUST00000155278.1	KNOWN	protein_coding	11	31873275	31935635	+	1.04E+02	1.97E+01	1.10E-02	1.00E+00	2.09E+00	2.09E+00	1.72E+01	8.22E+00
Apoc1	ENSMUST00000207978.1	KNOWN	protein_coding	7	19689492	19692605	-	1.25E+01	2.10E+00	1.10E-02	1.00E+00	2.24E+00	2.24E+00	1.92E+00	8.55E-01
Fgfr1	ENSMUST00000119398.9	KNOWN	protein_coding	8	25518789	25574780	+	9.86E+00	2.53E+00	1.09E-02	1.00E+00	2.43E-01	-4.11E+00	3.65E-01	1.50E+00
Oas2	ENSMUST00000081491.12	KNOWN	protein_coding	5	120730334	120749854	-	3.60E+00	1.20E+00	1.09E-02	1.00E+00	1.57E-01	-6.38E+00	1.13E-01	7.23E-01
Veph1	ENSMUST00000029419.7	KNOWN	protein_coding	3	66053558	66296838	-	5.13E+00	1.53E+00	1.09E-02	1.00E+00	1.47E-01	-6.80E+00	1.16E-01	7.88E-01
Alkbh8	ENSMUST00000212358.1	KNOWN	protein_coding	9	3335478	3385866	+	1.72E+00	3.63E-01	1.09E-02	1.00E+00	1.31E-01	-7.61E+00	3.83E-02	2.91E-01
Cd63	ENSMUST00000026407.7	KNOWN	protein_coding	10	128909866	128912817	+	2.97E+01	7.71E+00	1.08E-04	9.28E-01	2.84E-01	-3.52E+00	1.74E+00	6.13E+00
Klf15	ENSMUST00000203039.2	KNOWN	protein_coding	6	90462674	90475239	+	2.10E+01	3.68E+00	1.08E-03	1.00E+00	2.86E+00	2.86E+00	3.12E+00	1.09E+00
Dcun1d2	ENSMUST00000110838.7	KNOWN	protein_coding	8	13255964	13288132	-	3.77E+00	1.46E+00	1.08E-02	1.00E+00	9.15E-02	-1.09E+01	5.91E-02	6.46E-01
Arrb1	ENSMUST00000032995.14	KNOWN	protein_coding	7	99535662	99603575	+	7.53E+00	2.12E+00	1.08E-02	1.00E+00	2.39E-01	-4.19E+00	4.37E-01	1.83E+00
Rab4b	ENSMUST00000153511.7	KNOWN	protein_coding	7	27168426	27178811	-	6.83E+00	1.69E+00	1.08E-02	1.00E+00	1.94E-01	-5.17E+00	1.54E-01	7.96E-01
Strada	ENSMUST00000007444.13	KNOWN	protein_coding	11	106163351	106193537	-	2.48E+00	7.29E-01	1.08E-02	1.00E+00	1.66E-01	-6.04E+00	9.37E-02	5.66E-01
Osbpl9	ENSMUST00000161363.1	KNOWN	protein_coding	4	109062087	109156611	-	1.91E+00	7.43E-01	1.08E-02	1.00E+00	1.43E-01	-6.98E+00	6.04E-02	4.21E-01
Phyhd1	ENSMUST00000139719.7	KNOWN	protein_coding	2	30266819	30280246	+	3.71E+00	1.18E+00	1.08E-02	1.00E+00	1.01E+01	1.01E+01	7.96E-01	7.92E-02
Grb14	ENSMUST00000134020.1	KNOWN	protein_coding	2	64912476	64915020	-	3.72E+00	8.35E-01	1.08E-02	1.00E+00	6.45E+00	6.45E+00	7.70E-01	1.19E-01
Thsd4	ENSMUST00000098660.9	KNOWN	protein_coding	9	59966931	60511036	-	2.18E+00	6.95E-01	1.07E-02	1.00E+00	2.18E-01	-4.58E+00	9.69E-02	4.43E-01
Gnai2	ENSMUST00000193538.1	KNOWN	protein_coding	9	107614940	107616048	-	3.06E+00	1.16E+00	1.05E-03	1.00E+00	7.40E-02	-1.35E+01	6.07E-02	8.20E-01
Egflam	ENSMUST00000058593.9	KNOWN	protein_coding	15	7206120	7398305	-	2.61E+00	8.20E-01	1.05E-03	1.00E+00	6.67E-02	-1.50E+01	4.06E-02	6.10E-01
Cd84	ENSMUST00000136479.7	KNOWN	protein_coding	1	171840621	171889077	+	1.69E+01	3.85E+00	1.05E-02	1.00E+00	4.61E-01	-2.17E+00	1.49E+00	3.22E+00
Ren1	ENSMUST00000094556.2	KNOWN	protein_coding	1	133350510	133360326	+	3.80E+00	1.56E+00	1.05E-02	1.00E+00	1.98E-01	-5.05E+00	1.95E-01	9.84E-01
Atraid	ENSMUST00000200748.3	KNOWN	protein_coding	5	31048722	31054345	+	2.86E+00	1.58E+00	1.05E-02	1.00E+00	1.19E+01	1.19E+01	7.31E-01	6.15E-02
Ccdc64	ENSMUST00000121746.7	KNOWN	protein_coding	5	115648180	115652982	-	1.76E+00	5.34E-01	1.04E-02	1.00E+00	7.35E+00	7.35E+00	2.87E-01	3.90E-02
Rsrc1	ENSMUST00000065074.13	KNOWN	protein_coding	3	66985672	67358396	+	3.38E+01	5.58E+00	1.03E-04	9.28E-01	3.35E+00	3.35E+00	4.59E+00	1.37E+00
Serpina7	ENSMUST00000033626.14	KNOWN	protein_coding	X	139079257	139085216	-	6.54E+02	1.62E+02	1.03E-02	1.00E+00	4.26E-01	-2.34E+00	4.30E+01	1.01E+02
Cib3	ENSMUST00000098630.4	KNOWN	protein_coding	8	72204378	72212820	-	2.17E+01	7.40E+00	1.03E-02	1.00E+00	3.23E-01	-3.10E+00	7.09E-01	2.20E+00
Cela1	ENSMUST00000023775.7	KNOWN	protein_coding	15	100674425	100687921	-	8.56E+01	2.21E+01	1.03E-02	1.00E+00	2.03E+00	2.03E+00	7.49E+00	3.69E+00
Slc43a1	ENSMUST00000028469.13	KNOWN	protein_coding	2	84839408	84863587	+	1.13E+01	2.86E+00	1.03E-02	1.00E+00	3.50E+00	3.50E+00	1.44E+00	4.12E-01
Colgalt2	ENSMUST00000044311.8	KNOWN	protein_coding	1	152399830	152510696	+	2.98E+00	6.10E-01	1.03E-02	1.00E+00	4.12E+00	4.12E+00	3.97E-01	9.64E-02
Teddm2	ENSMUST00000123490.1	KNOWN	protein_coding	1	153849542	153900209	-	1.68E+00	5.48E-01	1.03E-02	1.00E+00	6.71E+00	6.71E+00	3.83E-01	5.71E-02
Srrm2	ENSMUST00000191385.2	KNOWN	protein_coding	17	23807918	23810007	+	2.22E+00	8.92E-01	1.03E-02	1.00E+00	6.83E+00	6.83E+00	5.23E-01	7.65E-02
Apool	ENSMUST00000113415.1	KNOWN	protein_coding	X	112311366	112372431	+	1.99E+00	6.70E-01	1.02E-02	1.00E+00	7.86E+00	7.86E+00	4.63E-01	5.89E-02
Ptpa	ENSMUST00000113601.9	KNOWN	protein_coding	2	30416131	30447807	+	6.34E+00	1.85E+00	1.01E-02	1.00E+00	1.29E-01	-7.75E+00	1.56E-01	1.21E+00
Yme1l1	ENSMUST00000147750.1	KNOWN	protein_coding	2	23156833	23164579	+	2.58E+00	1.04E+00	1.01E-02	1.00E+00	1.30E+01	1.30E+01	5.01E-01	3.85E-02
Trappc13	ENSMUST00000142745.1	KNOWN	protein_coding	13	104166550	104178460	-	1.18E+00	4.29E-01	1.01E-02	1.00E+00	7.28E+00	7.28E+00	2.74E-01	3.77E-02
Mrc2	ENSMUST00000100335.9	KNOWN	protein_coding	11	105292646	105351140	+	1.58E+01	3.93E+00	1.00E-03	1.00E+00	2.80E-01	-3.57E+00	8.28E-01	2.95E+00
Men1	ENSMUST00000056391.14	KNOWN	protein_coding	19	6335039	6340890	+	1.60E+01	4.38E+00	1.00E-02	1.00E+00	2.45E+00	2.45E+00	1.34E+00	5.48E-01
Trhde	ENSMUST00000061632.7	KNOWN	protein_coding	10	114398823	114801365	-	1.39E+01	3.19E+00	1.00E-02	1.00E+00	3.18E+00	3.18E+00	2.31E+00	7.27E-01
Tmem38b	ENSMUST00000144167.1	KNOWN	protein_coding	4	53840470	53854333	+	1.64E+00	5.70E-01	1.00E-02	1.00E+00	6.49E+00	6.49E+00	3.89E-01	5.99E-02

## Sheet: Supplementary Data 2
Supplementary Data 2: Summary of downregulated pathways of interest in Scd2f/f;CC vs. Scd2f/f TAL.
Gene ID	Transcript ID	p value c(KO vs. WT)	Fold change (cKO vs. WT)
Tumorigenesis
Ephb2	ENSMUST00000059287.13	1.93E-02	-5.57E+00
Mycn	ENSMUST00000043396.13	4.43E-03	-6.23E+00
Itga9	ENSMUST00000124422.1	1.32E-02	-6.31E+00
Gne	ENSMUST00000172514.7	7.64E-03	-6.46E+00
Adam8	ENSMUST00000106069.8	1.68E-02	-6.60E+00
Fam83a	ENSMUST00000160942.7	5.76E-04	-8.05E+00
Pip5k1c	ENSMUST00000160291.7	2.02E-02	-8.94E+00
Serbp1	ENSMUST00000203402.1	5.75E-03	-9.38E+00
Kif20a	ENSMUST00000166044.1	3.66E-03	-9.67E+00
Trim28	ENSMUST00000128951.8	5.57E-04	-9.78E+00
Acot8	ENSMUST00000017451.6	3.63E-02	-9.81E+00
Ddr1	ENSMUST00000119825.7	4.49E-02	-4.16E+00
HSC activation
Col1a1	ENSMUST00000001547.7	5.45E-03	-4.29E+00
Col1a2	ENSMUST00000031668.9	4.42E-04	-3.10E+00
Tgfb2	ENSMUST00000045288.13	1.60E-02	-3.88E+00
Pdgfrb	ENSMUST00000025522.10	4.96E-03	-2.22E+00
Timp1	ENSMUST00000009530.4	2.29E-03	-1.26E+01
Nrg1	ENSMUST00000207470.1	8.69E-04	-6.54E+00
WNT/CTNNB1 pathway
Axin1	ENSMUST00000118904.8	4.63E-02	-3.27E+00
Mx1	ENSMUST00000155233.7	1.88E-02	4.90E+00
Dkk3	ENSMUST00000033036.6	2.86E-02	-2.28E+00
YAP/TAZ targets
Mycn	ENSMUST00000130990.1	3.06E-02	8.43E+00
Mybl1	ENSMUST00000115468.8	3.34E-02	-3.65E+00
Tubb2b	ENSMUST00000075774.3	1.77E-02	-5.40E+00
Ccna2	ENSMUST00000156575.1	4.94E-02	-3.40E+00
NOTCH pathway
Jag1	ENSMUST00000133640.1	3.88E-02	-7.21E+00
Hes1	ENSMUST00000023171.7	5.57E-03	-2.57E+00
Progenitor/Ductular reaction
Epcam	ENSMUST00000053577.8	1.38E-02	-3.59E+00
Krt19	ENSMUST00000007317.7	4.19E-02	-4.25E+00
Krt7	ENSMUST00000068904.8	3.79E-02	-3.99E+00
Spp1	ENSMUST00000112748.7	2.87E-02	-3.14E+00
Fgfr1	ENSMUST00000119398.9	1.09E-02	-4.11E+00
Fgfr2	ENSMUST00000124096.7	4.58E-03	-2.38E+00
Itgav	ENSMUST00000141725.2	3.65E-02	-2.86E+00

## Sheet: Supplementary Data 3
Supplementary Data 3: scRNA-seq violin plot parameters (for Fig. 3c, 3f, 3g, Suppl. Fig 1b, 3h)
Fig 3c Violin plot parameters
	Lyve1+	Adgree1+	Lrat+	Cd3e+	Krt19+	Cx3cr1+	Fbln2+	Itgax(Cd11c)+	Alb+
# cells	216	116	1039	29	89	53	109	120	7609
Max	1	2.32193	3.16993	nd	1.58496	1	3.32193	2	3.90689
q3	nd	nd	nd	nd	nd	nd	1	nd	nd
Mean	0.00925926	0.0200166	0.275542	nd	0.17893	0.0566038	0.725297	0.0166667	0.190542
Median	0	0	0	nd	0	0	0	0	0
Minimum	nd	nd	nd	nd	nd	nd	nd	nd	nd
Fig 3f Violin plot parameters
	L+T-F-	L+T-F+	L+T+F-	L-T-F+
# cells	9679	80	32	14
Max	3.80735	3.32193	1	2.32193
q3	nd	1.58496	nd	nd
Mean	0.0475681	0.847861	0.003125	0.308709
Median	0	0	0	0
Minimum	nd	nd	nd	nd
Fig 3g Violin plot parameters
	L+T-F-	L+T+F-	L+T-F+	L+T+F+	L-T-F+	L-T+F+	L-T+F-
# cells	1610	113	113	21	58	15	82
Max	4.24793	3.32193	3.80735	3.70044	3.16993	2.58496	3
q3	1	1	2	1.58496	1.58496	1.43872	1
Mean	0.455726	0.498948	1.19607	1.18353	0.925657	0.783659	nd
Median	0	0	1	1	1	1	0
Minimum	nd	nd	0	0	0	0	nd
Supplementary Fig 1b Violin plot parameters
	Lyve1+	Adgree1+	Lrat+	Cd3e+	Krt19+	Cx3cr1+	Fbln2+	Itgax(Cd11c)+	Alb+
# cells	216	116	1039	29	89	53	109	120	7609
Max	2.32193	3.16993	3.32193	1.58496	2	3.32193	2.32193	4.08746	4.80736
q3	1	1.58496	1	nd	1	1.14624	1	2.32193	1
Mean	0.317886	1	0.422314	0.109308	0.383087	0.674313	0.496822	1.12113	0.524453
Median	0	0.896812	0	0	0	0	0	1	0
Minimum	0	nd	nd	nd	nd	nd	nd	0	nd
Supplementary Fig 3h Violin plot parameters
Ereg						Vgefa						Gas6
	L+T-F-	L+T-F+	L+T+F-	L-T-F+			L+T-F-	L+T-F+	L+T+F-	L-T-F+			L+T-F-	L+T-F+	L+T+F-	L-T-F+
# cells	9679	80	32	14		# cells	9679	80	32	14		# cells	9679	80	32	14
Max	5.49185	4	2.80735	3.45943		Max	4.52356	4.52356	2	2.32193		Max	5.9542	7.07682	5.24793	4.39232
q3	nd	1.58496	1	nd		q3	nd	1.58496	nd	1		q3	nd	3.16993	nd	3.70044
Mean	0.228642	0.858257	0.37429	nd		Mean	0.237832	0.736773	0.28656	nd		Mean	0.0983104	1.87596	0.267808	2.39185
Median	0	0	0	0		Median	0	0	0	0		Median	0	1.79248	0
Minimum	nd	nd	nd	nd		Minimum	nd	nd	nd	nd		Minimum	nd	0	nd	0
Cd44						Mmp2						Mmp23
	L+T-F-	L+T-F+	L+T+F-	L-T-F+			L+T-F-	L+T-F+	L+T+F-	L-T-F+			L+T-F-	L+T-F+	L+T+F-	L-T-F+
# cells	9679	80	32	14		# cells	9679	80	32	14		# cells	9679	80	32	14
Max	4.16993	4	3.45943	2.32193		Max	4.52356	5.08746	4.32193	2		Max	4.24793	4.32193	4.39232	3
q3	nd	1.79248	1	1		q3	1	3.08496	1.58496	nd		q3	1	3	1.58496	nd
Mean	0.303329	1.05095	0.654728	nd		Mean	0.642339	2	0.918799	nd		Mean	0.432657	1.71535	0.936281	nd
Median	0	1	0	0		Median	0	1.959	0.5	0		Median	0	1.58496	0.5	0
Minimum	nd	0	nd	nd		Minimum	nd	0	0	nd		Minimum	nd	0	0	nd

## Sheet: Supplemetary Data 4
Supplementary Data 4: PUFA metabolites lipidomic analysis raw data on Scd2f/f;CC vs. Scd2f/f (pmol/mg protein) (Fig. 1h).
Genotype	SAMPLE	6k PGF1a	Mean	STD	TxB2	Mean	STD	PGF2a	Mean	STD	PGE2	Mean	STD
Scd2ff	Liver 826	22.3412	10.2188	6.37608	5.67588	3.17062	1.30597	8.20435	9.54741	2.91061	2.84133	3.00147	0.72692
Scd2ff	Liver 837	8.08171			3.16695			8.75722			2.99666
Scd2ff	Liver 838	9.02			3.14695			11.1872			3.50666
Scd2ff	Liver 839	5.1738			2.41099			7.70507			2.71631
Scd2ff	Liver 840	5.35935			1.99718			6.77076			1.9066
Scd2ff	Liver 933	11.337			2.62575			14.6599			4.04124
Scd2ff;CC	Liver 827	6.49026	4.84922	2.22149	2.75319	1.65993	0.709065	7.41438	7.87353	1.16882	2.33506	1.97652	0.6105
Scd2ff;CC	Liver 835	4.53659			1.49945			9.6187			2.71687
Scd2ff;CC	Liver 841	8.48315			2.23088			8.35358			2.46664
Scd2ff;CC	Liver 942	2.64475			0.824058			6.13439			1.26227
Scd2ff;CC	Liver 931	3.56062			1.47639			7.46075			1.70336
Scd2ff;CC	Liver 935	3.37994			1.17562			8.25935			1.37493
p value vs. Scdff			0.0800148			0.0319847			0.220392			0.0245334
Genotype	SAMPLE	PGD2	Mean	STD	TXB1	Mean	STD	PGF1a	Mean	STD
Scd2ff	Liver 826	12.191	5.42354	3.31959	0.247513	0.152222	0.0561372	0.847808	0.659547	0.237295
Scd2ff	Liver 837	4.36494			0.159523			0.955199
Scd2ff	Liver 838	4.00494			0.179523			0.605199
Scd2ff	Liver 839	4.13488			0.105504			0.326852
Scd2ff	Liver 840	3.95055			0.0997652			0.469054
Scd2ff	Liver 933	3.89493			0.121504			0.753171
Scd2ff;CC	Liver 827	3.41035	2.97999	0.792948	0.101928	0.0713992	0.0589091	0.992806	0.508941	0.256905
Scd2ff;CC	Liver 835	3.31961			0.0937316			0.549223
Scd2ff;CC	Liver 841	4.20023			0.145356			0.442591
Scd2ff;CC	Liver 942	2.31026			0			0.465929
Scd2ff;CC	Liver 931	2.18951			0.0873804			0.270108
Scd2ff;CC	Liver 935	2.44998			0			0.332987
p value vs. Scdff			0.110015			0.0352742			0.316315
Genotype	SAMPLE	15k PGF2a	Mean	STD	15k PGE2	Mean	STD	dhk PGD2	Mean	STD
Scd2ff	Liver 826	2.63801	6.71355	2.0868	0.875532	1.67451	0.630375	7.5649	11.0768	2.27738
Scd2ff	Liver 837	8.05125			2.18466			10.4831
Scd2ff	Liver 838	6.98125			1.18466			10.9031
Scd2ff	Liver 839	7.60045			1.95456			10.3989
Scd2ff	Liver 840	6.71062			1.35569			13.0713
Scd2ff	Liver 933	8.29972			2.49196			14.0397
Scd2ff;CC	Liver 827	4.2034	7.06659	1.91995	1.5694	1.90678	0.589607	6.18325	7.36565	2.30105
Scd2ff;CC	Liver 835	8.22092			1.83266			10.1223
Scd2ff;CC	Liver 841	8.65787			2.94053			10.227
Scd2ff;CC	Liver 942	5.10281			1.17045			4.54953
Scd2ff;CC	Liver 931	7.69131			1.99153			6.71141
Scd2ff;CC	Liver 935	8.52323			1.93615			6.40048
p value vs. Scdff			0.766647						0.0185418
Genotype	SAMPLE	11b dhk PGF2a	Mean	STD	tetranor-PGFM	Mean	STD	tetranor 12-HETE	Mean	STD
Scd2ff	Liver 826	ND	0.317639	0.0488624	0.265023	0.14498	0.130263	0.481785	0.304522	0.117437
Scd2ff	Liver 837	0.372587			0.312314			0.387742
Scd2ff	Liver 838	0.301259			0.132314			0.307742
Scd2ff	Liver 839	0.279072			0			0.205219
Scd2ff	Liver 840	ND			0.160229			0.28242
Scd2ff	Liver 933	ND			0			0.162222
Scd2ff;CC	Liver 827	ND	0.210809	0.063526	0.164808	0.115469	0.0654471	0.170899	0.170041	0.0124304
Scd2ff;CC	Liver 835	0.232937			0.187896			0.155379
Scd2ff;CC	Liver 841	0.286771			0			0.168509
Scd2ff;CC	Liver 942	0.125644			0.12768			0.157702
Scd2ff;CC	Liver 931	0.240022			0.112658			0.180773
Scd2ff;CC	Liver 935	0.168669			0.0997704			0.186985
p value vs. Scdff									0.0191392
Genotype	SAMPLE	11b PGE2	Mean	STD	12-HHTrE	Mean	STD	11-HETE	Mean	STD
Scd2ff	Liver 826	0.26899	0.559687	0.196609	29.9642	27.8899	7.31906	9.38732	7.55941	4.43199
Scd2ff	Liver 837	0.72976			28.1562			6.48972
Scd2ff	Liver 838	0.54976			28.1562			7.48972
Scd2ff	Liver 839	0.549585			26.0505			3.55774
Scd2ff	Liver 840	0.44326			16.1105			3.2068
Scd2ff	Liver 933	0.816766			38.9017			15.2252
Scd2ff;CC	Liver 827	0.468439	0.497001	0.13017	13.8624	16.4649	4.18856	4.65851	4.52816	1.28034
Scd2ff;CC	Liver 835	0.642904			22.3246			6.60822
Scd2ff;CC	Liver 841	0.619619			20.3047			5.21626
Scd2ff;CC	Liver 942	0.283474			10.9363			3.08851
Scd2ff;CC	Liver 931	0.455159			15.8695			4.1469
Scd2ff;CC	Liver 935	0.512409			15.4916			3.45052
p value vs. Scdff			0.529597			0.0077654			0.138583
Genotype	SAMPLE	11-HEPE	Mean	STD	13 HDoHE	Mean	STD	PGA2	Mean	STD
Scd2ff	Liver 826	0.0960032	0.373649	0.381453	2.15462	1.58412	0.705311	0.368099	0.167256	0.124697
Scd2ff	Liver 837	0.292333			1.85885			ND
Scd2ff	Liver 838	0.332333			1.35885			0.14089
Scd2ff	Liver 839	0.213972			0.725465			ND
Scd2ff	Liver 840	0.174121			0.906655			0.0808899
Scd2ff	Liver 933	1.13313			2.5003			0.228109
Scd2ff;CC	Liver 827	0.0991653	0.197516	0.0688426	1.38868	1.03256	0.335658	0.100465	0.117601	0.0175506
Scd2ff;CC	Liver 835	0.169032			1.09252			ND
Scd2ff;CC	Liver 841	0.29116			1.38157			0.135539
Scd2ff;CC	Liver 942	0.217914			0.5767			0.116797
Scd2ff;CC	Liver 931	0.248327			1.04453			ND
Scd2ff;CC	Liver 935	0.159499			0.711381			ND
p value vs. Scdff
Genotype	SAMPLE	PGB2	Mean	STD	PGJ2	Mean	STD	15d PGD2	Mean	STD
Scd2ff	Liver 826	0.293467	0.271889	0.0540416	0.541201	0.191628	0.174522	0.353628	0.189089	0.0844239
Scd2ff	Liver 837	0.362548			0.138824			0.145588
Scd2ff	Liver 838	0.252548			0.178824			0.175588
Scd2ff	Liver 839	0.20631			0.0920229			0.181744
Scd2ff	Liver 840	0.237373			0.109962			0.1656
Scd2ff	Liver 933	0.279089			0.0889353			0.112383
Scd2ff;CC	Liver 827	0.135843	0.179285	0.0525121	0.189945	0.0882	0.0557496	0.211063	0.135094	0.053883
Scd2ff;CC	Liver 835	0.237915			0.107322			0.139596
Scd2ff;CC	Liver 841	0.254028			0.0870966			0.180903
Scd2ff;CC	Liver 942	0.141216			0.0516826			0.0763002
Scd2ff;CC	Liver 931	0.146934			0.0499374			0.122479
Scd2ff;CC	Liver 935	0.159774			0.0432162			0.0802211
p value vs. Scdff			0.0131113			0.196818
Genotype	SAMPLE	5-iso PGF2a VI	Mean	STD	9-HETE	Mean	STD	9-HEPE	Mean	STD
Scd2ff	Liver 826	0.202109	0.305314	0.103228	2.87342	2.31174	1.23529	0.593742	0.801726	0.324488
Scd2ff	Liver 837	0.2928			1.68853			1.30944
Scd2ff	Liver 838	0.3028			2.21853			0.719439
Scd2ff	Liver 839	0.226896			1.32268			0.589413
Scd2ff	Liver 840	0.311493			1.2581			0.504568
Scd2ff	Liver 933	0.495784			4.50918			1.09376
Scd2ff;CC	Liver 827	0.187321	0.229741	0.0780756	1.22665	1.41436	0.444615	0.521142	0.468541	0.122487
Scd2ff;CC	Liver 835	0.231993			1.33291			0.427053
Scd2ff;CC	Liver 841	0.353367			2.27488			0.486658
Scd2ff;CC	Liver 942	0.172359			1.08216			0.507516
Scd2ff;CC	Liver 931	0.286555			1.461			0.616584
Scd2ff;CC	Liver 935	0.146851			1.10856			0.252295
p value vs. Scdff						0.125015			0.040428
Genotype	SAMPLE	8 HDoHE	Mean	STD	16 HDoHE	Mean	STD	20 HDoHE	Mean	STD	LTB4	Mean	STD
Scd2ff	Liver 826	1.60869	1.41971	0.687026	1.79009	1.56223	0.567475	2.53713	3.19893	1.98574	0.0305337	0.0291625	0.0138125
Scd2ff	Liver 837	1.34726			1.79812			3.00853			0.032961
Scd2ff	Liver 838	1.34211			1.49812			3.02853			0.022991
Scd2ff	Liver 839	0.782158			0.847871			1.70746			0.0160277
Scd2ff	Liver 840	0.789654			1.03452			1.82653			0.0185239
Scd2ff	Liver 933	2.64837			2.40465			7.08539			0.0539381
Scd2ff;CC	Liver 827	0.926379	0.887487	0.357463	1.13611	0.998744	0.282284	2.07044	2.03079	0.0280348	0.0162659	0.017728	0.00625522
Scd2ff;CC	Liver 835	0.709954			0.930859			1.53513			0.0180745
Scd2ff;CC	Liver 841	1.56304			1.45939			3.42402			0.0247303
Scd2ff;CC	Liver 942	0.618466			0.799233			1.44297			0.0115574
Scd2ff;CC	Liver 931	0.897139			1.01821			2.51054			0.0251579
Scd2ff;CC	Liver 935	0.609943			0.648658			1.20164			0.0105818
p value vs. Scdff			0.123219			0.0544561			0.213283			0.167188
Genotype	SAMPLE	5-HETE	Mean	STD	5-HEPE	Mean	STD
Scd2ff	Liver 826	5.68025	6.40265	4.21483	0.259106	0.318637	0.32246
Scd2ff	Liver 837	4.67994			0.147445
Scd2ff	Liver 838	6.01994			0.297445
Scd2ff	Liver 839	3.99582			0.140681
Scd2ff	Liver 840	3.28871			0.107816
Scd2ff	Liver 933	14.7512			0.95933
Scd2ff;CC	Liver 827	3.1938	3.99172	1.27648	0.135017	0.153044	0.0258661
Scd2ff;CC	Liver 835	3.72418			0.125219
Scd2ff;CC	Liver 841	6.08557			0.188925
Scd2ff;CC	Liver 942	3.29598			0.177209
Scd2ff;CC	Liver 931	4.94683			0.157653
Scd2ff;CC	Liver 935	2.70397			0.134244
p value vs. Scdff			0.209589			0.238412
Genotype	SAMPLE	7 HDoHE	Mean	STD	4 HDoHE	Mean	STD	9-HOTrE	Mean	STD
Scd2ff	Liver 826	0.742589	0.571683	0.225932	1.395	1.35991	1.08005	0.241537	0.691056	0.765032
Scd2ff	Liver 837	0.558202			1.01224			0.577811
Scd2ff	Liver 838	0.508202			1.28224			0.477811
Scd2ff	Liver 839	0.332623			0.483259			0.231239
Scd2ff	Liver 840	0.366639			0.555793			0.389476
Scd2ff	Liver 933	0.921844			3.43096			2.22846
Scd2ff;CC	Liver 827	0.655124	0.408074	0.181967	0.81979	0.820294	0.281513	0.245786	0.49297	0.209323
Scd2ff;CC	Liver 835	0.385592			0.667756			0.443991
Scd2ff;CC	Liver 841	0.611512			1.38127			0.752594
Scd2ff;CC	Liver 942	0.289894			0.697471			0.430347
Scd2ff;CC	Liver 931	0.271465			0.713502			0.741721
Scd2ff;CC	Liver 935	0.234854			0.641974			0.343378
p value vs. Scdff						0.263692
Genotype	SAMPLE	5-HETrE	Mean	STD	5,15-diHETE	Mean	STD	7,17 dHDPA	Mean	STD
Scd2ff	Liver 826	0.309589	0.322424	0.0397289	0.136959	0.181095	0.0661041	2.74685	3.20496	1.006
Scd2ff	Liver 837	0.316399			0.151714			5.14248
Scd2ff	Liver 838	0.296399			0.171714			2.98248
Scd2ff	Liver 839	0.30802			0.177629			2.85374
Scd2ff	Liver 840	0.301825			0.137077			3.25876
Scd2ff	Liver 933	0.40231			0.311479			2.24549
Scd2ff;CC	Liver 827	0.134961	0.19346	0.0731175	0.131541	0.144683	0.024282	2.1484	2.30139	0.396176
Scd2ff;CC	Liver 835	0.196016			0.155624			2.83176
Scd2ff;CC	Liver 841	0.273055			0.144368			2.5748
Scd2ff;CC	Liver 942	0.148067			0.133302			1.74476
Scd2ff;CC	Liver 931	0.289974			0.186486			2.46769
Scd2ff;CC	Liver 935	0.118684			0.11678			2.04096
p value vs. Scdff			0.0035076			0.234037
Genotype	SAMPLE	15-HETE	Mean	STD	15-HEPE	Mean	STD	17 HDoHE	Mean	STD
Scd2ff	Liver 826	7.83033	9.2825	4.86073	0.181306	0.222924	0.165479	4.79789	2.64398	1.48837
Scd2ff	Liver 837	8.78668			0.118433			2.00992
Scd2ff	Liver 838	7.35668			0.218433			2.13992
Scd2ff	Liver 839	6.81028			0.109818			0.944582
Scd2ff	Liver 840	5.90485			0.158968			1.83273
Scd2ff	Liver 933	19.0062			0.550586			4.13886
Scd2ff;CC	Liver 827	4.43629	6.02881	2.10617	0.196754	0.177464	0.102745	2.26534	1.85713	0.924545
Scd2ff;CC	Liver 835	5.8428			0.074236			1.12756
Scd2ff;CC	Liver 841	9.38132			0.146186			3.48376
Scd2ff;CC	Liver 942	4.1877			0.366515			1.83166
Scd2ff;CC	Liver 931	7.73469			0.10656			0.983253
Scd2ff;CC	Liver 935	4.59006			0.174536			1.4512
p value vs. Scdff			0.163368
Genotype	SAMPLE	13-HODE	Mean	STD	13-HOTrE	Mean	STD	13-HOTrE(y)	Mean	STD
Scd2ff	Liver 826	26.2404	24.59	13.185	0.585713	0.612109	0.348531	0.87231	1.3457	0.856515
Scd2ff	Liver 837	23.9511			0.791629			2.16609
Scd2ff	Liver 838	22.5611			0.401629			1.01609
Scd2ff	Liver 839	12.7691			0.242921			0.403993
Scd2ff	Liver 840	13.1231			0.436233			0.986783
Scd2ff	Liver 933	48.8953			1.21453			2.62893
Scd2ff;CC	Liver 827	11.3733	12.9442	2.7727	0.353174	0.524763	0.145606	0.887169	0.909912	0.307097
Scd2ff;CC	Liver 835	11.9496			0.407814			0.775838
Scd2ff;CC	Liver 841	17.6069			0.650246			1.3985
Scd2ff;CC	Liver 942	11.9206			0.703922			0.6399
Scd2ff;CC	Liver 931	14.8174			0.603057			1.14316
Scd2ff;CC	Liver 935	9.99718			0.430363			0.614911
p value vs. Scdff			0.0603033			0.583589			0.26792
Genotype	SAMPLE	15-HETrE	Mean	STD	8-HETE	Mean	STD	8-HEPE	Mean	STD
Scd2ff	Liver 826	2.66751	2.37349	0.666153	2.90753	2.09843	0.73487	ND
Scd2ff	Liver 837	2.45982			2.21401			ND
Scd2ff	Liver 838	2.43082			1.54401			ND
Scd2ff	Liver 839	1.68649			1.37293			ND
Scd2ff	Liver 840	1.59854			1.52262			ND
Scd2ff	Liver 933	3.39774			3.0295			ND
Scd2ff;CC	Liver 827	1.80212	1.60922	0.507222	1.4591	1.41181	0.437177	ND
Scd2ff;CC	Liver 835	1.39523			1.40416			ND
Scd2ff;CC	Liver 841	2.39358			2.18896			ND
Scd2ff;CC	Liver 942	1.33307			0.982205			ND
Scd2ff;CC	Liver 931	1.80909			1.43015			ND
Scd2ff;CC	Liver 935	0.922237			1.00627			ND
p value vs. Scdff			0.0493476			0.0775386
Genotype	SAMPLE	10 HDoHE	Mean	STD	8-HETrE	Mean	STD	12-HETE	Mean	STD
Scd2ff	Liver 826	1.28852	0.857905	0.321162	1.22365	1.11369	0.513705	34.8571	44.805	18.8414
Scd2ff	Liver 837	0.996504			1.10747			82.0207
Scd2ff	Liver 838	0.756504			1.02747			46.7807
Scd2ff	Liver 839	0.418723			0.5474			33.9771
Scd2ff	Liver 840	0.611736			0.74439			35.2071
Scd2ff	Liver 933	1.07544			2.03175			35.9871
Scd2ff;CC	Liver 827	0.714607	0.571336	0.175234	0.8103	0.719148	0.268144	30.3159	28.2321	8.915
Scd2ff;CC	Liver 835	0.541677			0.612129			34.5684
Scd2ff;CC	Liver 841	0.822984			1.18956			34.2271
Scd2ff;CC	Liver 942	0.349905			0.656618			21.2385
Scd2ff;CC	Liver 931	0.56807			0.660442			35.4871
Scd2ff;CC	Liver 935	0.430771			0.385836			13.5553
p value vs. Scdff			0.0839978			0.126329			0.0800712
Genotype	SAMPLE	12-HEPE	Mean	STD	14 HDoHE	Mean	STD	11 HDoHE	Mean	STD	9-HODE	Mean	STD
Scd2ff	Liver 826	2.30331	6.57445	4.37525	5.95807	4.98732	1.36985	1.7964	1.23414	0.571608	31.7357	30.7242	13.5227
Scd2ff	Liver 837	15.0449			6.85634			1.22625			26.1785
Scd2ff	Liver 838	5.98485			4.79634			1.11625			29.2285
Scd2ff	Liver 839	4.89026			3.23691			0.507821			20.7885
Scd2ff	Liver 840	5.02614			3.68875			0.773219			19.7719
Scd2ff	Liver 933	6.19731			5.38754			1.98487			56.6419
Scd2ff;CC	Liver 827	3.17057	4.50982	1.8985	3.87154	3.32115	0.915718	1.16344	0.840827	0.259125	13.5733	17.289	5.42468
Scd2ff;CC	Liver 835	4.74663			2.63549			0.728916			18.2796
Scd2ff;CC	Liver 841	4.37611			4.50967			1.167			26.0769
Scd2ff;CC	Liver 942	5.25062			3.88797			0.597055			13.4582
Scd2ff;CC	Liver 931	7.53981			2.94322			0.766213			20.5294
Scd2ff;CC	Liver 935	1.97517			2.079			0.622332			11.8168
p value vs. Scdff			0.313917			0.0327159			0.155779			0.0885738
Genotype	SAMPLE	HXA3	Mean	STD	HXB3	Mean	STD	5-oxoETE	Mean	STD	12-oxoETE	Mean	STD
Scd2ff	Liver 826	24.0324	38.1264	16.1579	170.564	189.934	64.7373	0.273795	0.360238	0.249859	2.43993	1.22246	0.720759
Scd2ff	Liver 837	65.5098			264.17			0.398143			1.1763
Scd2ff	Liver 838	36.4598			189.22			0.308143			1.2363
Scd2ff	Liver 839	40.6842			258.672			0.172589			0.431052
Scd2ff	Liver 840	42.1499			165.854			0.169896			0.573338
Scd2ff	Liver 933	19.9224			91.1253			0.838864			1.47784
Scd2ff;CC	Liver 827	5.32447	20.5731	14.4414	111.664	131.923	69.657	0.160259	0.241106	0.100147	0.611571	0.661054	0.299273
Scd2ff;CC	Liver 835	31.896			164.366			0.421235			0.725113
Scd2ff;CC	Liver 841	33.1459			216.498			0.273982			0.868367
Scd2ff;CC	Liver 942	3.66717			39.7707			0.151486			0.276487
Scd2ff;CC	Liver 931	34.8032			189.377			0.243785			1.08675
Scd2ff;CC	Liver 935	14.6017			69.8613			0.195889			0.398032
p value vs. Scdff			0.0753609			0.165969						0.108539
Genotype	SAMPLE	15-oxoETE	Mean	STD	9-oxoODE	Mean	STD	13-oxoODE	Mean	STD	15 oxoEDE	Mean	STD
Scd2ff	Liver 826	1.05213	1.16254	0.661761	5.26158	6.52402	4.50207	2.26755	1.6626	0.889932	ND	0.0663012	0.023153
Scd2ff	Liver 837	1.06611			6.0836			1.60142			0.0499295
Scd2ff	Liver 838	1.07911			5.7836			1.45142			ND
Scd2ff	Liver 839	0.689393			2.97267			0.828089			ND
Scd2ff	Liver 840	0.637096			3.67208			0.746693			ND
Scd2ff	Liver 933	2.45143			15.3706			3.08045			0.0826728
Scd2ff;CC	Liver 827	0.759852	0.769467	0.166433	3.15933	3.93654	1.09256	0.944659	1.03122	0.277359	ND	0.0288518	0.00713237
Scd2ff;CC	Liver 835	0.904316			5.19825			1.01952			0.0327035
Scd2ff;CC	Liver 841	0.988788			5.36387			1.58544			0.0348867
Scd2ff;CC	Liver 942	0.529098			2.72452			0.889686			ND
Scd2ff;CC	Liver 931	0.784148			3.68983			0.888135			0.0290312
Scd2ff;CC	Liver 935	0.650602			3.48345			0.859914			0.0187858
p value vs. Scdff			0.188583			0.201238			0.128081			0.0300565
Genotype	SAMPLE	19-HETE	Mean	STD	18-HETE	Mean	STD	17-HETE	Mean	STD
Scd2ff	Liver 826	ND	0.313804	0	0.361604	0.28651	0.0748426	0.158261	0.136091	0.0379427
Scd2ff	Liver 837	ND			0.354346			0.148841
Scd2ff	Liver 838	ND			0.223435			0.130841
Scd2ff	Liver 839	ND			0.205109			0.0968872
Scd2ff	Liver 840	ND			0.227449			0.0911876
Scd2ff	Liver 933	0.313804			0.347119			0.190528
Scd2ff;CC	Liver 827	ND	0.207605	0.0133524	0.169443	0.200527	0.0279118	0.0632179	0.1076	0.0282154
Scd2ff;CC	Liver 835	ND			0.212428			0.0934537
Scd2ff;CC	Liver 841	ND			0.213422			0.115393
Scd2ff;CC	Liver 942	ND			0.204984			0.100476
Scd2ff;CC	Liver 931	0.198163			0.237495			0.132973
Scd2ff;CC	Liver 935	0.217046			0.165389			0.140087
p value vs. Scdff						0.0248736			0.170739
Genotype	SAMPLE	16-HETE	Mean	STD	18-HEPE	Mean	STD	5,6-EET	Mean	STD	8,9-EET	Mean	STD
Scd2ff	Liver 826	0.511626	0.725636	0.344182	0.103919	0.429747	0.4185	39.9825	37.4071	9.33263	2.9489	3.41741	0.506314
Scd2ff	Liver 837	0.506929			0.293643			28.2226			3.87029
Scd2ff	Liver 838	0.722929			0.412243			36.1926			3.01029
Scd2ff	Liver 839	0.6181			0.31524			33.4742			ND
Scd2ff	Liver 840	0.584987			0.196992			31.9176			ND
Scd2ff	Liver 933	1.40925			1.25645			54.6531			3.84016
Scd2ff;CC	Liver 827	0.439824	0.521999	0.174015	0.100605	0.237553	0.106101	29.5988	32.4745	13.6307	ND	2.91713	1.19788
Scd2ff;CC	Liver 835	0.337668			0.243952			29.903			3.33103
Scd2ff;CC	Liver 841	0.67414			0.259019			58.8181			4.33645
Scd2ff;CC	Liver 942	0.420534			0.21478			19.2273			1.91679
Scd2ff;CC	Liver 931	0.794143			0.42142			31.4224			3.55103
Scd2ff;CC	Liver 935	0.465685			0.18554			25.8774			1.45037
p value vs. Scdff			0.224968			0.301105			0.481321			0.464597
Genotype	SAMPLE	11,12-EET	Mean	STD	19,20 DiHDPA	Mean	STD	9,10 EpOME	Mean	STD	12,13 EpOME	Mean	STD
Scd2ff	Liver 826	15.636	15.4375	0.140344	3.47454	3.98514	1.27324	34.9123	31.558	18.9037	67.5336	38.3092	15.9246
Scd2ff	Liver 837	14.3757			6.05522			28.0425			36.1965
Scd2ff	Liver 838	14.9057			3.78222			29.7625			37.2865
Scd2ff	Liver 839	15.9091			4.58529			14.3273			19.3909
Scd2ff	Liver 840	13.9431			3.79541			15.8641			31.2041
Scd2ff	Liver 933	17.8554			2.21813			66.4394			38.2437
Scd2ff;CC	Liver 827	12.6388	14.0898	3.6679	2.55276	2.5868	0.639551	15.4967	18.3132	4.45924	24.7814	33.2267	12.6488
Scd2ff;CC	Liver 835	13.8354			3.53978			19.0461			26.8084
Scd2ff;CC	Liver 841	21.1216			2.73335			25.0449			57.7123
Scd2ff;CC	Liver 942	10.372			1.75294			16.5328			25.3966
Scd2ff;CC	Liver 931	13.8026			2.9138			21.2587			35.865
Scd2ff;CC	Liver 935	12.7683			2.02816			12.5			28.7968
p value vs. Scdff			0.41994			0.0370656			0.125798			0.55409
Genotype	SAMPLE	5,6-diHETrE	Mean	STD	8,9-diHETrE	Mean	STD	11,12-diHETrE	Mean	STD	14,15-diHETrE	Mean	STD
Scd2ff	Liver 826	0.372464	0.457208	0.226378	0.789614	1.16397	0.283084	1.16966	2.10991	0.592938	5.10377	5.48097	1.61915
Scd2ff	Liver 837	0.399184			1.40762			2.96877			8.68663
Scd2ff	Liver 838	0.409184			1.19462			2.08688			4.78663
Scd2ff	Liver 839	0.411104			1.31405			2.43667			4.7505
Scd2ff	Liver 840	0.249162			0.841911			1.95314			5.366
Scd2ff	Liver 933	0.902147			1.43598			2.04437			4.19227
Scd2ff;CC	Liver 827	0.238744	0.30814	0.100533	0.826427	0.839879	0.21665	1.57697	1.79094	0.437064	3.82273	4.25024	1.20675
Scd2ff;CC	Liver 835	0.3033			1.11086			2.43888			6.25685
Scd2ff;CC	Liver 841	0.423649			0.817789			2.07116			4.05477
Scd2ff;CC	Liver 942	0.190902			0.499507			1.17927			2.88075
Scd2ff;CC	Liver 931	0.434787			1.0324			1.86539			5.00416
Scd2ff;CC	Liver 935	0.257458			0.752294			1.61397			3.4822
p value vs. Scdff			0.171214			0.0501013			0.313777			0.166336									A
Genotype	SAMPLE	9,10 diHOME	Mean	STD	12,13 diHOME	Mean	STD	20cooh AA	Mean	STD
Scd2ff	Liver 826	5.49054	3.52068	1.19282	8.68138	7.81948	2.28521	0.244235	0.337037	0.143331
Scd2ff	Liver 837	3.71155			11.8174			0.613736
Scd2ff	Liver 838	3.21515			7.65174			0.312957
Scd2ff	Liver 839	2.4282			5.12917			0.345528
Scd2ff	Liver 840	2.23945			6.57852			0.21594
Scd2ff	Liver 933	4.03922			7.05868			0.289828
Scd2ff;CC	Liver 827	2.50013	2.54938	0.478866	4.80527	5.6442	1.77946	0.232693	0.332284	0.111762
Scd2ff;CC	Liver 835	3.24727			8.66517			0.538833
Scd2ff;CC	Liver 841	2.8362			6.872			0.26175
Scd2ff;CC	Liver 942	1.91829			3.91506			0.266008
Scd2ff;CC	Liver 931	2.65235			5.0189			0.341741
Scd2ff;CC	Liver 935	2.14202			4.5888			0.352683
p value vs. Scdff			0.0938884			0.095647
Supplementary Data 4: Lipidomic raw data on CYP1B1KD vs. LX2 cell media ( for Fig. 3i).
All data are expressed in pmol/mL Medium
ND= not detected					pmol/mL Medium = nmoles/L
		1	2	3	4	5	6	7	8	9	10
SAMPLE		6k PGF1a	TxB2	PGF2a	PGE2	PGD2	TXB1	PGF1a	PGE1	PGD1	d17 6k PGF1a
Media only		15.8211	3.05716	5.64852	10.6091	6.85388	0.13479	0.276972	0.37741	0.683717	0.188578
Media only		10.386	1.99095	2.80566	3.67652	3.43002	0.244705	0.0742993	0.314492	0.708861	0.0747972
LX2-CM-SCR1		31.4464	7.72432	9.10268	13.4297	11.2826	0.265256	0.35985	0.916072	0.606052	0.301993
LX2-CM-SCR2		4.89574	3.15577	4.57613	8.21899	3.84776	0.205784	0.160084	0.46019	0.588674	0.03044
LX2-CM-SCR3		7.97125	5.85106	4.61736	7.9604	9.57651	0.131383	0.141875	0.544623	0.561962	0.108835
LX2-CM-SCR4		11.2672	5.07892	4.30967	6.43583	12.3446	0.110135	0.0788284	0.347106	1.14665	0.0792189
LX2-CM-SCD1		9.44951	4.54268	3.26507	4.98118	11.6926	0.0970767	0.0714263	0.251133	0.766	0.0364583
LX2-CM-SCD2		9.26666	2.42172	2.38739	3.44075	5.07267	0.0980898	0.0636542	0.176503	0.772391	0.0984558
LX2-CM-SCD3		4.07113	2.3054	3.68831	3.91881	4.48923	0.0813915	0.101063	0.169117	1.00475	0.0174039
LX2-CM-SCD4		3.84828	3.58273	2.732	5.76654	5.34989	0.0894803	0.0571096	0.473488	0.64877	0.0329563
		11	12	13	14	15	16	17	18	19	20
SAMPLE		TXB3	PGF3a	PGE3	PGD3	dihomo PGF2a	15k PGF2a	15k PGE2	dhk PGE2	dhk PGD2	bicyclo PGE2
Media only		0.179491	0.0557759	0.111901	0.0473443	0.0619774	2.14111	2.12167	7.57193	0.0429706	0.0144542
Media only		0.0744533	0.0303628	0.0283602	0.00995754	0.0287572	2.02515	1.19576	3.34575	0	0.0125505
LX2-CM-SCR1		0.353835	0.104513	0.146657	0.0136595	0.0597965	4.17457	3.40406	12.7599	0.0387217	0.0349306
LX2-CM-SCR2		0.0589383	0.0205514	0.0734068	0.0165001	0.0496911	2.52561	2.58357	4.59804	0	0.0189877
LX2-CM-SCR3		0.171696	0.0390611	0.143683	0.0352592	0.049595	0.859695	0.597186	5.84914	0.0482224	0.0418972
LX2-CM-SCR4		0.113321	0.037427	0.11729	0.0603651	0.0313818	1.05332	0.505942	3.55758	0.0620361	0.0523308
LX2-CM-SCD1		0.0818162	0.025047	0.0835293	0.0427175	0.038244	1.14821	0.453605	2.58707	0.0466448	0.0177304
LX2-CM-SCD2		0.0656007	0.0271359	0.0408724	0.00706234	0.021838	1.33599	0.657795	2.44773	0	0.00969892
LX2-CM-SCD3		0.0386523	0.0409059	0.074052	0.0469321	0.0256937	1.43754	0.597907	1.76257	0	0.0154946
LX2-CM-SCD4		0.108559	0.0275888	0.162371	0.0345493	0.0180871	0.603543	0.375638	2.3982	0.0174897	0.0127966
		21	22	23	24	25	26	27	28	29	30
SAMPLE		11b dhk PGF2a	tetranor 12-HETE	12-HHTrE	11-HETE	11-HEPE	13-HDoHE	PGA2	PGB2	PGJ2	15d PGD2
Media only		0.164467	0.00928464	102.832	3.89865	1.08424	0.248655	0.27988	0.0615856	1.67383	0.862236
Media only		0.144134	0.0284323	207.347	2.80186	1.62399	0.133924	0.130077	0.207095	0.828267	0.667418
LX2-CM-SCR1		0.279486	0.0134429	152.417	12.4281	1.21349	0.534955	0.376685	0.107681	1.94416	0.990736
LX2-CM-SCR2		0.126049	0.025838	253.446	8.47919	3.03253	0.18462	0.238218	0.138959	0.636445	0.370426
LX2-CM-SCR3		0	0.0284184	128.74	7.67267	3.00742	1.02543	0.430834	0.352751	3.09077	2.33984
LX2-CM-SCR4		0	0.10571	267.445	5.34925	6.54225	0.279832	0.528401	0.554023	4.70406	2.41779
LX2-CM-SCD1		0	0.0687157	118.684	4.3086	2.7031	0.97575	0.475609	0.514624	3.83318	2.91292
LX2-CM-SCD2		0.133155	0.0679893	115.016	4.88986	4.78899	0.582165	0.189804	0.351353	1.2509	1.15027
LX2-CM-SCD3		0.119116	0.135691	212.347	5.90017	6.20099	0.878408	0.228762	0.630775	1.51226	1.15506
LX2-CM-SCD4		0	0.0276649	113.98	5.61874	3.74017	0.415363	0.222714	0.274873	0.845759	0.609076
		31	32	33	34	35	36	37	38	39	40
SAMPLE		15d PGJ2	5-iso PGF2a VI	8-iso PGF2a III	9-HETE	9-HEPE	8-HDoHE	16-HDoHE	20-HDoHE	LTB4	5-HETE
Media only		0.134966	0.0171462	0.202143	0.220747	1.4182	3.51785	0.185097	0.592491	0.0612451	1.64846
Media only		0.224434	0	0.173729	0.200256	2.75594	2.6183	0.100611	0.233897	0.035414	0.879573
LX2-CM-SCR1		0.176498	0.0562543	0.431898	0.235389	1.74154	7.49373	0.275638	0.753036	0.0576157	3.6455
LX2-CM-SCR2		0.112385	0	0.214225	0.460001	4.22974	13.395	0.191679	0.81168	0.0442251	2.25857
LX2-CM-SCR3		0.644542	0.0470532	0.154	1.75314	10.2851	39.8108	0.578624	1.52367	0.386027	12.1089
LX2-CM-SCR4		0.55082	0.0511487	0.218902	2.53737	18.4812	22.9588	0.431266	1.96815	0.443601	11.3764
LX2-CM-SCD1		0.812064	0.0697624	0.160838	1.87538	11.4612	46.447	0.652502	1.91018	0.832053	12.0536
LX2-CM-SCD2		0.272511	0.0445182	0.0865927	2.53395	12.2814	27.7009	0.67729	1.83073	0.584679	9.7955
LX2-CM-SCD3		0.269808	0.052018	0.157876	2.00517	15.7917	29.4277	0.616194	1.67964	0.644917	11.7082
LX2-CM-SCD4		0.135475	0.0216372	0.150836	1.4983	8.56894	16.8372	0.423964	1.00082	0.216412	8.44865
		41	42	43	44	45	46	47	48	49	50
SAMPLE		5-HEPE	7-HDoHE	4-HDoHE	9-HOTrE	5,15-diHETE	7,17-dHDPA	15t-Protectin D1	8,15-diHETE	15-HETE	15-HEPE
Media only		0.681301	0.167889	0.6352	0.243602	0.201957	0.121259	0.0455043	0	2.84215	1.80265
Media only		0.195503	0.152444	0.717722	0.241367	0.177464	0.276945	0.066428	0	1.70567	2.90588
LX2-CM-SCR1		0.754565	0.26429	1.30303	0.142584	0.286155	0.102399	0.0563033	0	7.34432	3.08772
LX2-CM-SCR2		0.565245	0.511689	1.22796	0.160811	0.412649	0.301306	0.0875813	0	4.96723	6.0915
LX2-CM-SCR3		3.02055	0.717179	1.97944	0.530027	0.525878	0.215659	0.397803	0.0831987	11.8201	15.4315
LX2-CM-SCR4		3.75373	0.580182	2.14111	0.60942	1.45257	0.176514	0.374241	0.0953447	11.3282	16.4068
LX2-CM-SCD1		2.77462	0.552074	1.94781	0.686574	0.728546	0.169816	0.834649	0.260465	14.9616	18.2318
LX2-CM-SCD2		3.10549	0.5	2.27118	0.483276	0.49032	0.194984	0.493524	0.105956	11.8087	12.6165
LX2-CM-SCD3		2.98684	0.593951	3.09301	1.11365	0.804477	0.172979	0.498094	0.0794269	12.6198	32.4465
LX2-CM-SCD4		2.12199	0.383555	1.45033	0.193404	0.594357	0.152244	0.250271	0.0563058	8.76368	9.46301
		51	52	53	54	55	56	57	58	59	60
SAMPLE		17-HDoHE	13-HODE	13-HOTrE	13-HOTrE(y)	15-HETrE	8-HETE	8-HEPE	10-HDoHE	8-HETrE	12-HETE
Media only		2.44449	12.2025	1.22571	0.156488	0.330895	0.337178	0	0.157725	0.126204	4.98872
Media only		1.17709	7.16252	2.45417	0.217833	0.36979	0.271162	0	0.128331	0.116551	5.81468
LX2-CM-SCR1		3.2003	20.785	1.28395	0.237977	1.12574	0.398925	0	0.268325	0.157174	9.61693
LX2-CM-SCR2		3.28816	18.1509	4.03681	0.279371	0.553847	0.580326	0.317891	0.206267	0.162448	11.6307
LX2-CM-SCR3		18.5557	38.652	12.0744	0.723968	2.07828	3.34851	1.17815	1.02655	0.633506	72.3908
LX2-CM-SCR4		10.732	29.5872	7.72387	0.548008	1.45827	3.35367	1.08345	0.470055	0.929593	84.8677
LX2-CM-SCD1		27.3533	40.1484	7.14321	0.924383	2.55211	4.65413	1.03077	1.26306	0.843375	119.554
LX2-CM-SCD2		15.7836	37.0654	9.59206	0.558942	1.42042	3.95269	1.12933	0.416725	0.948817	78.6171
LX2-CM-SCD3		15.7339	44.296	16.1176	1.40898	3.52617	4.08266	1.68581	1.08811	0.980954	82.2352
LX2-CM-SCD4		10.6512	25.2524	4.15397	0.416121	1.80172	2.26177	0.690425	0.362669	0.777891	42.1521
		61	62	63	64	65	66	67	68	69	70
SAMPLE		12-HEPE	14-HDoHE	9-HODE	5-oxoETE	15-oxoETE	9-oxoODE	13-oxoODE	18-HETE	17-HETE	16-HETE
Media only		1.65712	2.99092	18.6915	0.135516	0.318215	1.51176	1.88539	0	0	0.0179147
Media only		1.45078	3.07074	11.551	0.343649	0.358215	1.63642	0.905903	0	0	0.0108758
LX2-CM-SCR1		2.10698	4.76587	34.1711	0.0873426	0.36079	1.249	8.50853	0.0105446	0	0.0179298
LX2-CM-SCR2		5.14896	7.88718	22.9015	0.514071	0.803382	3.19057	2.36699	0.0161492	0	0.0472944
LX2-CM-SCR3		16.4037	43.2445	37.2238	1.03119	1.00228	2.68267	12.6223	0.035859	0.0125723	0.0959343
LX2-CM-SCR4		27.3127	25.6937	33.4312	1.4503	1.63596	5.22727	7.85298	0.0376312	0.0102013	0.129617
LX2-CM-SCD1		20.4727	54.4513	36.9693	1.13051	0.998492	3.31822	3.56896	0.0382893	0.0126985	0.0909803
LX2-CM-SCD2		22.0129	28.0645	31.7775	1.33856	1.69175	5.05301	5.18599	0.0325704	0.00910485	0.113286
LX2-CM-SCD3		27.2656	27.3075	37.3997	1.20904	1.10166	4.53436	3.33248	0.030497	0.00918686	0.0953278
LX2-CM-SCD4		11.7351	17.3321	25.2898	0.563734	1.1012	3.00131	3.4474	0.0386075	0.0131169	0.0945166
		71	72	73	74	75	76	77	78	79	80
SAMPLE		18-HEPE	5(6)-EET	8(9)-EET	11(12)-EET	14(15)-EET	16(17)-EpDPE	19(20)-EpDPE	19,20-DiHDPA	9(10)-EpOME	12(13)-EpOME
Media only		0.317644	0.0938578	0	0.0216229	0	0.144825	0	0.11542	0.838555	0.550389
Media only		0.421114	0.327872	0.423312	0.4737	0.109127	0.155939	0.0909373	0.194792	2.13406	1.53512
LX2-CM-SCR1		0.348608	0.147407	0.157798	0.129777	0	0.340464	0	0.114603	1.31334	0.684507
LX2-CM-SCR2		0.467467	0.357299	1.06216	0.487999	0.230338	0.176354	0.139233	0.306683	2.12171	1.73199
LX2-CM-SCR3		0.99262	0.198486	0.83386	0.565286	0.409216	0.520623	0.444525	0.121797	3.28205	2.73365
LX2-CM-SCR4		1.28977	0.871533	1.80817	2.07119	0.522703	0.438477	0.370161	0.171854	7.14731	5.94256
LX2-CM-SCD1		0.860746	0.341514	0.753	0.828401	0.501652	0.523107	0.422736	0.123229	5.81918	4.76877
LX2-CM-SCD2		0.863519	0.837622	3.54124	2.60795	0.784371	0.344899	0.376981	0.0972251	10.7228	5.93875
LX2-CM-SCD3		0.790752	0.856602	4.3177	2.79784	1.85385	0.402651	0.331887	0.103158	15.9406	8.92579
LX2-CM-SCD4		1.00954	0.730154	1.92675	1.61174	0.507449	0.33379	0.510907	0.0777053	6.84619	4.55952
		81	82	83	84	85	86	91	92	93
SAMPLE		5,6-diHETrE	8,9-diHETrE	11,12-diHETrE	14,15-diHETrE	9,10-diHOME	12,13-diHOME	PGK1	8-iso PGF3a	8-iso-15k PGF2b
Media only		0.188457	0.141563	0.146713	0.166369	0.609802	1.19498	0.0377368	0.0568873	2.8239
Media only		0.351744	0.401562	0.592554	0.415502	1.01751	1.87776	0.0334632	0.0357139	2.66059
LX2-CM-SCR1		0.223697	0.20386	0.156795	0.17705	0.381142	0.461313	0.0487677	0.158814	3.85066
LX2-CM-SCR2		0.800453	1.12379	0.933924	0.586048	0.973851	1.71482	0.0242763	0.039797	4.47507
LX2-CM-SCR3		1.00517	0.230114	0.595613	0.409809	2.13464	3.18039	0.025613	0.0886147	1.46943
LX2-CM-SCR4		2.77408	0.574991	1.26833	0.629371	1.93427	3.28674	0.0561519	0.062862	1.18795
LX2-CM-SCD1		1.35571	0.14409	0.352061	0.318999	1.31805	2.31647	0.035811	0.0404135	1.39566
LX2-CM-SCD2		2.87626	0.514747	1.04106	0.492322	2.2153	3.21694	0.0240146	0.0215658	2.09554
LX2-CM-SCD3		4.18	0.508502	1.18086	1.23663	1.74886	2.83494	0.0328578	0.033763	1.50483
LX2-CM-SCD4		1.48104	0.35764	0.602572	0.367528	1.43017	1.84472	0.0218309	0.0340319	0.817696
